# Supplementary material for: Spatially-integrated estimates of net ecosystem exchange and methane fluxes from Canadian peatlands
Source: Carbon Balance Manag. 2018 Sep 20;13:16. doi: 10.1186/s13021-018-0105-5 (PMC6147052; doi:10.1186/s13021-018-0105-5)
Supplement: Supplementary file 1 — Additional file 1. Listing of reported net ecosystem exchange and methane fluxes from Canadian peatlands. [file 13021_2018_105_MOESM1_ESM.xlsx]

## Sheet: Read Me
NEE				Methane
Column	Description of field			Column	Description of field
Reference	See literature cited in manuscript			Reference	See literature cited in manuscript
Peatland Type	bog or fen			Peatland Type	bog or fen
Peat Type2	bog, rich or poor fen			Peat type2	bog, rich or poor fen
Province				Province
Location	area description			Location	area description
Ecozone				Ecozone
Study years				Study years
Month				Month
Latitude (Decimal Deg)				Latitude (Decimal Deg)
Longitude (Decimal Deg)				Longitude (Decimal Deg)
# of Growing Days in Season Modelled	from national gridded surface of long-term average growing season length			# of Days in Growing Season	from national gridded surface of long-term average growing season length
# of Growing Days in Season in paper	if provided in paper			Ecological type	description of peatland from paper
Ecological type	description of peatland from paper			Microtopography	microform
Microtopography	microform			pH
pH				Method	chamber or eddy covariance (EC)
Method	chamber or eddy covariance (EC)			Dominant PFT	vegetation description
Dominant PFT	vegetation description			Average CH4 Flux (daily) (mg CH4 m-2 d-1)
NEE (daily) (g CO2 m-2 d-1)				Daily from seasonal	seasonal/length of growing season
Daily from seasonal	seasonal/length of growing season x 5			Value in original units
Value in original units				Units
Units				Seasonal from daily (g CH4 m-2 season)	daily x length of growing season
Seasonal from daily	daily x length of growing season/5			Annual or seasoal CH4 Flux (g CH4 m-2 y-1)
NEE (Annual or seasonal) (g CO2 m-2 season or y-1)				Value in original units
Value in original units				Units
Units				Winter as f(daily)	using 6.8 mg CH4 m-2 d-1
Winter as f(daily)	using 0.9 g CO2 m-2 d-1			Seasonal
Seasonal				Annual (with winter daily)
Annual (with winter daily)				Value used?	Whether value was used in analysis, some original values may be used to calcualte average over time. Incomplete or values with uncertainty were not included.
Daily CO2 Respration				Notes:
Units
Annual or seasonal ER (g CO2 m-2 y-1)
Annual or seasonal CO2 Respration
Units
Value used?	Whether value was used in analysis, some original values may be used to calcualte average over time. Incomplete or values with uncertainty were not included.
Notes:

## Sheet: NEE
Reference	Peatland Type	Peat Type2	Province	Location	Ecozone	Study years	Month	Latitude (Decimal Deg)	Longitude (Decimal Deg)	# of Growing Days in Season Modelled	# of Growing Days in Season in paper	Ecological type	Microtopography	PH	Method	Dominant PFT	NEE (daily) (g CO2 m-2 d-1)	Daily from seasonal	Value in original units	Units	Seasonal from daily	NEE (Annual or seasonal) (g CO2 m-2 season or y-1)	Value in original units	Units		Winter as f(daily)	Seasonal	Annual (including winter daily)	Daily CO2 Respration	Units	Annual or seasonal ER (g CO2 m-2 y-1)	Annual or seasonal CO2 Respration	Units		Value used	Notes
Ball 1996	Bog	Bog	Quebec	Frontenac provincial park	Atlantic Maritime	1995-1996	July-Oct(95), May-June(96)	46.1	-71.3667	189	182	Ombrotrophic, Treed, mixed shrub Bog	Raised Hummock	NA	Chamber	Picea mariana, Ledum groenlandicum, Sphagnum fuscum (Site R)		-11.1481				-421.4	-115	g C m-2 season-1	season	158.4	-421.4	-263	0.06	mg m-2 s-1	380.359	103.8	g C m-2 season-1		yes
Ball 1996	Bog	Bog	Quebec	Frontenac provincial park	Atlantic Maritime	1995-1996	July-Oct(95), May-June(96)	46.1	-71.3667	189	182	Ombrotrophic, Open low shrub Bog	Lawn	NA	Chamber	Chamaedaphne calyculata, Sphagnum rubellum (Site L)		-2.71433				-102.602	-28	g C m-2 season-1	season	158.4	-102.602	55.7983	0.07	mg m-2 s-1	491.389	134.1	g C m-2 season-1		yes
Ball 1996	Bog	Bog	Quebec	Frontenac provincial park	Atlantic Maritime	1995-1996	July-Oct(95), May-June(96)	46.1	-71.3667	189	182	Ombrotrophic, Open graminoid Bog	Floating moss mat	NA	Chamber	Rhynchospora alba, Sphagnum papillosum (Site G)		-1.65768				-62.6603	-17.1	g C m-2 season-1	season	158.4	-62.6603	95.7397	0.06	mg m-2 s-1	229.022	62.5	g C m-2 season-1		yes
Ball 1996	Bog	Bog	Quebec	Frontenac provincial park	Atlantic Maritime	1995-1996	July-Oct(95), May-June(96)	46.1	-71.3667	189	182	Open low shrub Bog	Low Hummock	NA	Chamber	Chamaedaphne calyculata, Sphagnum rubellum, Picea mariana (Site H)		-6.63072				-250.641	-68.4	g C m-2 season-1	season	158.4	-250.641	-92.2413	0.1	mg m-2 s-1	166.728	45.5	g C m-2 season-1		yes
Strack and Zuback 2013	Bog	Bog	Quebec	Bois-des-bel	Atlantic Maritime	2010	Annual (May 1 to April 30)	47.9671	-69.4285	193		Open	Hummock, Hollow		Chamber			18.8059				894.467	244.1	g CO2-C m-2 year	year										yes
Strack and Zuback 2013	Bog	Bog	Quebec	Bois-des-bel	Atlantic Maritime	2010	May-October	47.9671	-69.4285	193		Open	Hummock, Hollow		Chamber							725.907	198.1	g CO2-C m-2 season-1	season		725.907	894.467				270 to 937			no	Modelled ER values
Strack and Zuback 2013	Bog	Bog	Quebec	Bois-des-bel	Atlantic Maritime	2010	November-April	47.9671	-69.4285	193		Open	Hummock, Hollow		Chamber							168.56	46	g CO2-C m-2 season-1	season										no
Humphreys unpublished 16 yr avg	Bog	Bog	Ontario	Mer Bleue	Mixedwood Plains	2013-2014	Nov-Oct?	45.24	-75.3	210		Ombrotrophic bog	Hummocks & Hollows		EC			-3.15138	corrected			-287.358	-78.42	g C m-2 y-1	year		-442.358	-287.358							yes	Cummulative NEE
Humphreys et al. 2006	Bog	Bog	Ontario	Mer Bleue	Mixedwood Plains	2004	Jul-Aug	45.24	-75.3	210		low shrub domed bog	Hummocks & Hollows		EC	Chamaedaphne calyculata, Kalmia angustifolia, Rhodendron groenlandicum, Vaccinium myrtillodes, Vaccinium oxycoccus, Sphagnum spp.	-3.66435		-1	g C m-2 d-1											2183.95	596	g C m-2 period-1		no	NEE is annual. Values taken as the negative of NEP
Humphreys et al. 2014	Bog	Bog	Ontario	Mer Bleue	Mixedwood Plains	2010-2011	November-October	45.24	-75.3	210		low shrub domed bog	Hummocks & Hollows		EC	Chamaedaphne calyculata, Kalmia angustifolia, Rhodendron groenlandicum, Vaccinium myrtillodes, Vaccinium oxycoccus, Sphagnum spp.						-201.539	-55	g C m-2 yr-1	year						2183.95	596	g C m-2 period-1		no	NEE is annual. Values taken as the negative of NEP
Humphreys et al. 2014	Bog	Bog	Ontario	Mer Bleue	Mixedwood Plains	2011-2012	November-October	45.24	-75.3	210		low shrub domed bog	Hummocks & Hollows		EC	Chamaedaphne calyculata, Kalmia angustifolia, Rhodendron groenlandicum, Vaccinium myrtillodes, Vaccinium oxycoccus, Sphagnum spp.						-285.819	-78	g C m-2 yr-1	year						2499.08	682	g C m-2 period-1		no	NEE is annual. Values taken as the negative of NEP
Humphreys et al. 2014	Bog	Bog	Ontario	Mer Bleue	Mixedwood Plains	2010-2011	May-August	45.24	-75.3	210		low shrub domed bog	Hummocks & Hollows		EC	Chamaedaphne calyculata, Kalmia angustifolia, Rhodendron groenlandicum, Vaccinium myrtillodes, Vaccinium oxycoccus, Sphagnum spp.						-322.462	-88	g C m-2 period-1	season						1385.12	378	g C m-2 period-1		no	NEE is seasonal from May- Aug. Values taken as the negative of NEP
Humphreys et al. 2014	Bog	Bog	Ontario	Mer Bleue	Mixedwood Plains	2011-2012	May-August	45.24	-75.3	210		low shrub domed bog	Hummocks & Hollows		EC	Chamaedaphne calyculata, Kalmia angustifolia, Rhodendron groenlandicum, Vaccinium myrtillodes, Vaccinium oxycoccus, Sphagnum spp.						-392.085	-107	g C m-2 period-1	season						1583	432	g C m-2 period-1		no	NEE is seasonal from May- Aug. Values taken as the negative of NEP
Humphreys presentations	Bog	Bog	Ontario	Mer Bleue	Mixedwood Plains	1998-1999	Nov-Oct?	45.24	-75.3	210		Ombrotrophic bog	Hummocks & Hollows		EC	Chamaedaphne calyculata, Kalmia angustifolia, Rhodendron groenlandicum, Vaccinium myrtillodes, Vaccinium oxycoccus, Sphagnum spp.						-212.532	-58	g C m-2 y-1	year										no	Cummulative NEE
Humphreys presentations	Bog	Bog	Ontario	Mer Bleue	Mixedwood Plains	1999-2000	Nov-Oct?	45.24	-75.3	210		Ombrotrophic bog	Hummocks & Hollows		EC	Chamaedaphne calyculata, Kalmia angustifolia, Rhodendron groenlandicum, Vaccinium myrtillodes, Vaccinium oxycoccus, Sphagnum spp.						-161.231	-44	g C m-2 y-1	year										no	Cummulative NEE
Humphreys presentations	Bog	Bog	Ontario	Mer Bleue	Mixedwood Plains	2000-2001	Nov-Oct?	45.24	-75.3	210		Ombrotrophic bog	Hummocks & Hollows		EC	Chamaedaphne calyculata, Kalmia angustifolia, Rhodendron groenlandicum, Vaccinium myrtillodes, Vaccinium oxycoccus, Sphagnum spp.						-36.6435	-10	g C m-2 y-1	year										no	Cummulative NEE
Humphreys presentations	Bog	Bog	Ontario	Mer Bleue	Mixedwood Plains	2001-2002	Nov-Oct?	45.24	-75.3	210		Ombrotrophic bog	Hummocks & Hollows		EC	Chamaedaphne calyculata, Kalmia angustifolia, Rhodendron groenlandicum, Vaccinium myrtillodes, Vaccinium oxycoccus, Sphagnum spp.						-95.273	-26	g C m-2 y-1	year										no	Cummulative NEE
Humphreys presentations	Bog	Bog	Ontario	Mer Bleue	Mixedwood Plains	2002-2003	Nov-Oct?	45.24	-75.3	210		Ombrotrophic bog	Hummocks & Hollows		EC	Chamaedaphne calyculata, Kalmia angustifolia, Rhodendron groenlandicum, Vaccinium myrtillodes, Vaccinium oxycoccus, Sphagnum spp.						-109.93	-30	g C m-2 y-1	year										no	Cummulative NEE
Humphreys presentations	Bog	Bog	Ontario	Mer Bleue	Mixedwood Plains	2003-2004	Nov-Oct?	45.24	-75.3	210		Ombrotrophic bog	Hummocks & Hollows		EC	Chamaedaphne calyculata, Kalmia angustifolia, Rhodendron groenlandicum, Vaccinium myrtillodes, Vaccinium oxycoccus, Sphagnum spp.						-469.036	-128	g C m-2 y-1	year										no	Cummulative NEE
Humphreys presentations	Bog	Bog	Ontario	Mer Bleue	Mixedwood Plains	2004-2005	Nov-Oct?	45.24	-75.3	210		Ombrotrophic bog	Hummocks & Hollows		EC	Chamaedaphne calyculata, Kalmia angustifolia, Rhodendron groenlandicum, Vaccinium myrtillodes, Vaccinium oxycoccus, Sphagnum spp.						-344.449	-94	g C m-2 y-1	year										no	Cummulative NEE
Humphreys presentations	Bog	Bog	Ontario	Mer Bleue	Mixedwood Plains	2005-2006	Nov-Oct?	45.24	-75.3	210		Ombrotrophic bog	Hummocks & Hollows		EC	Chamaedaphne calyculata, Kalmia angustifolia, Rhodendron groenlandicum, Vaccinium myrtillodes, Vaccinium oxycoccus, Sphagnum spp.						-505.68	-138	g C m-2 y-1	year										no	Cummulative NEE
Humphreys presentations	Bog	Bog	Ontario	Mer Bleue	Mixedwood Plains	2006-2007	Nov-Oct?	45.24	-75.3	210		Ombrotrophic bog	Hummocks & Hollows		EC	Chamaedaphne calyculata, Kalmia angustifolia, Rhodendron groenlandicum, Vaccinium myrtillodes, Vaccinium oxycoccus, Sphagnum spp.						-366.435	-100	g C m-2 y-1	year										no	Cummulative NEE
Humphreys presentations	Bog	Bog	Ontario	Mer Bleue	Mixedwood Plains	2007-2008	Nov-Oct?	45.24	-75.3	210		Ombrotrophic bog	Hummocks & Hollows		EC	Chamaedaphne calyculata, Kalmia angustifolia, Rhodendron groenlandicum, Vaccinium myrtillodes, Vaccinium oxycoccus, Sphagnum spp.						-505.68	-138	g C m-2 y-1	year										no	Cummulative NEE
Humphreys presentations	Bog	Bog	Ontario	Mer Bleue	Mixedwood Plains	2008-2009	Nov-Oct?	45.24	-75.3	210		Ombrotrophic bog	Hummocks & Hollows		EC	Chamaedaphne calyculata, Kalmia angustifolia, Rhodendron groenlandicum, Vaccinium myrtillodes, Vaccinium oxycoccus, Sphagnum spp.						-392.085	-107	g C m-2 y-1	year										no	Cummulative NEE
Humphreys presentations	Bog	Bog	Ontario	Mer Bleue	Mixedwood Plains	2009-2010	Nov-Oct?	45.24	-75.3	210		Ombrotrophic bog	Hummocks & Hollows		EC	Chamaedaphne calyculata, Kalmia angustifolia, Rhodendron groenlandicum, Vaccinium myrtillodes, Vaccinium oxycoccus, Sphagnum spp.						-197.875	-54	g C m-2 y-1	year										no	Cummulative NEE
Humphreys presentations	Bog	Bog	Ontario	Mer Bleue	Mixedwood Plains	2010-2011	Nov-Oct?	45.24	-75.3	210		Ombrotrophic bog	Hummocks & Hollows		EC	Chamaedaphne calyculata, Kalmia angustifolia, Rhodendron groenlandicum, Vaccinium myrtillodes, Vaccinium oxycoccus, Sphagnum spp.						-205.203	-56	g C m-2 y-1	year										no	Cummulative NEE
Humphreys presentations	Bog	Bog	Ontario	Mer Bleue	Mixedwood Plains	2011-2012	Nov-Oct?	45.24	-75.3	210		Ombrotrophic bog	Hummocks & Hollows		EC	Chamaedaphne calyculata, Kalmia angustifolia, Rhodendron groenlandicum, Vaccinium myrtillodes, Vaccinium oxycoccus, Sphagnum spp.						-289.483	-79	g C m-2 y-1	year										no	Cummulative NEE
Humphreys presentations	Bog	Bog	Ontario	Mer Bleue	Mixedwood Plains	2012-2013	Nov-Oct?	45.24	-75.3	210		Ombrotrophic bog	Hummocks & Hollows		EC	Chamaedaphne calyculata, Kalmia angustifolia, Rhodendron groenlandicum, Vaccinium myrtillodes, Vaccinium oxycoccus, Sphagnum spp.						-245.511	-67	g C m-2 y-1	year										no	Cummulative NEE
Humphreys presentations	Bog	Bog	Ontario	Mer Bleue	Mixedwood Plains	2013-2014	Nov-Oct?	45.24	-75.3	210		Ombrotrophic bog	Hummocks & Hollows		EC	Chamaedaphne calyculata, Kalmia angustifolia, Rhodendron groenlandicum, Vaccinium myrtillodes, Vaccinium oxycoccus, Sphagnum spp.						-465.372	-127	g C m-2 y-1	year										no	Cummulative NEE
Moore et al. 2002	Bog	Bog	Ontario	Mer Bleue	Mixedwood Plains	1999	May-Sep	45.1	-75.48	212		ombrotrophic bog	Hollow		Chamber	Kalmia angustifolium, Maianthemum trifolium, Eriophorum vaginatum, Sphagnum magellanicum, Sphagnum angustifolium	-4.032			g CO2 m-2 d-1															no
Moore et al. 2002	Bog	Bog	Ontario	Mer Bleue	Mixedwood Plains	1999	May-Sep	45.1	-75.48	212		ombrotrophic bog	Hummock		Chamber	Chamaedaphne calyculata, kalmia angustifolium, Ledum groenlandicum, Sphagnum capillifolium, Sphagnum fuscum	-5.472			g CO2 m-2 d-1															no
Moore et al. 2002	Bog	Bog	Ontario	Mer Bleue	Mixedwood Plains	1999	May	45.1	-75.48	212		ombrotrophic bog	Hollow		Chamber	Kalmia angustifolium, Maianthemum trifolium, Eriophorum vaginatum, Sphagnum magellanicum, Sphagnum angustifolium	-10.368		-0.12	mg CO2 m-2 s-1									0.15	mg CO2 m-2 s-1					no
Moore et al. 2002	Bog	Bog	Ontario	Mer Bleue	Mixedwood Plains	1999	May	45.1	-75.48	212		ombrotrophic bog	Hummock		Chamber	Chamaedaphne calyculata, kalmia angustifolium, Ledum groenlandicum, Sphagnum capillifolium, Sphagnum fuscum	-6.912		-0.08	mg CO2 m-2 s-1									0.19	mg CO2 m-2 s-1					no
Moore et al. 2002	Bog	Bog	Ontario	Mer Bleue	Mixedwood Plains	1999	July	45.1	-75.48	212		ombrotrophic bog	Hollow		Chamber	Kalmia angustifolium, Maianthemum trifolium, Eriophorum vaginatum, Sphagnum magellanicum, Sphagnum angustifolium	-12.96		-0.15	mg CO2 m-2 s-1									0.18	mg CO2 m-2 s-1					no
Moore et al. 2002	Bog	Bog	Ontario	Mer Bleue	Mixedwood Plains	1999	July	45.1	-75.48	212		ombrotrophic bog	Hummock		Chamber	Chamaedaphne calyculata, kalmia angustifolium, Ledum groenlandicum, Sphagnum capillifolium, Sphagnum fuscum	-13.824		-0.16	mg CO2 m-2 s-1									0.15	mg CO2 m-2 s-1					no
Moore et al. 2002	Bog	Bog	Ontario	Mer Bleue	Mixedwood Plains	1999	September	45.1	-75.48	212		ombrotrophic bog	Hollow		Chamber	Kalmia angustifolium, Maianthemum trifolium, Eriophorum vaginatum, Sphagnum magellanicum, Sphagnum angustifolium	11.232		0.13	mg CO2 m-2 s-1									0.36	mg CO2 m-2 s-1					no
Moore et al. 2002	Bog	Bog	Ontario	Mer Bleue	Mixedwood Plains	1999	September	45.1	-75.48	212		ombrotrophic bog	Hummock		Chamber	Chamaedaphne calyculata, kalmia angustifolium, Ledum groenlandicum, Sphagnum capillifolium, Sphagnum fuscum	4.32		0.05	mg CO2 m-2 s-1									0.29	mg CO2 m-2 s-1					no
Lafleur et al. 2001	Bog	Bog	Ontario	Mer Bleue	Mixedwood Plains	1998-1999	June 1998- May 1999	45.4	-75.5	210		raised ombrotrophic, low shrub	Hummocks & Hollows		EC	Sphagnum angustifolium, Sphagnum rubellum, Sphagnum magellanicum, Eriophorum vaginatum, Kalmia angustifolia, Vaccinium myrtillodes						-248	-248	g CO2 m-2 yr-1	year				1690	g CO2 m-2 y-1					no
Lafleur et al. 2003	Bog	Bog	Ontario	Mer Bleue	Mixedwood Plains	1998-1999	June 1998- May 1999	45.4	-75.5	210		ombrotrophic, low shrub	Hummocks & Hollows		EC	Low growing evergreens (ericaceous shrubs)						-278	-278	g CO2 m-2 yr-1	year										no
Lafleur et al. 2003	Bog	Bog	Ontario	Mer Bleue	Mixedwood Plains	1998-1999	Spring (April-May)	45.4	-75.5	210		ombrotrophic, low shrub	Hummocks & Hollows		EC	Low growing evergreens (ericaceous shrubs)						-70	-70	g CO2 m-2 period-1	season										no
Lafleur et al. 2003	Bog	Bog	Ontario	Mer Bleue	Mixedwood Plains	1998-1999	Summer (June-September)	45.4	-75.5	210		ombrotrophic, low shrub	Hummocks & Hollows		EC	Low growing evergreens (ericaceous shrubs)	-2.84	-2.33	-2.84	g CO2 m-2 d-1		-346	-346	g CO2 m-2 period-1	season										no
Lafleur et al. 2003	Bog	Bog	Ontario	Mer Bleue	Mixedwood Plains	1998-1999	Fall (October-November)	45.4	-75.5	210		ombrotrophic, low shrub	Hummocks & Hollows		EC	Low growing evergreens (ericaceous shrubs)						19	19	g CO2 m-2 period-1	season										no
Lafleur et al. 2003	Bog	Bog	Ontario	Mer Bleue	Mixedwood Plains	1998-1999	Winter (December-March)	45.4	-75.5	210		ombrotrophic, low shrub	Hummocks & Hollows		EC	Low growing evergreens (ericaceous shrubs)	0.98		0.98	g CO2 m-2 d-1		119	119	g CO2 m-2 period-1	season										no
Lafleur et al. 2003	Bog	Bog	Ontario	Mer Bleue	Mixedwood Plains	1999-2000	June 1999- May 2000	45.4	-75.5	210		ombrotrophic, low shrub	Hummocks & Hollows		EC	Low growing evergreens (ericaceous shrubs)						-254	-254	g CO2 m-2 yr-1	year						1348.48	368	g C m-2 period-1		no
Lafleur et al. 2003	Bog	Bog	Ontario	Mer Bleue	Mixedwood Plains	1999-2000	Spring (April-May)	45.4	-75.5	210		ombrotrophic, low shrub	Hummocks & Hollows		EC	Low growing evergreens (ericaceous shrubs)						-72	-72	g CO2 m-2 period-1	season										no
Lafleur et al. 2003	Bog	Bog	Ontario	Mer Bleue	Mixedwood Plains	1999-2000	Summer (June-September)	45.4	-75.5	210		ombrotrophic, low shrub	Hummocks & Hollows		EC	Low growing evergreens (ericaceous shrubs)	-2.3		-2.3	g CO2 m-2 d-1		-282	-282	g CO2 m-2 period-1	season										no
Lafleur et al. 2003	Bog	Bog	Ontario	Mer Bleue	Mixedwood Plains	1999-2000	Fall (October-November)	45.4	-75.5	210		ombrotrophic, low shrub	Hummocks & Hollows		EC	Low growing evergreens (ericaceous shrubs)						11	11	g CO2 m-2 period-1	season										no
Lafleur et al. 2003	Bog	Bog	Ontario	Mer Bleue	Mixedwood Plains	1999-2000	Winter (December-March)	45.4	-75.5	210		ombrotrophic, low shrub	Hummocks & Hollows		EC	Low growing evergreens (ericaceous shrubs)	0.74		0.74	g CO2 m-2 d-1		89	89	g CO2 m-2 period-1	season										no
Lafleur et al. 2003	Bog	Bog	Ontario	Mer Bleue	Mixedwood Plains	2000-2001	June 2000- May 2001	45.4	-75.5	210		ombrotrophic, low shrub	Hummocks & Hollows		EC	Low growing evergreens (ericaceous shrubs)						-251	-251	g CO2 m-2 yr-1	year						1051.67	287	g C m-2 period-1		no
Lafleur et al. 2003	Bog	Bog	Ontario	Mer Bleue	Mixedwood Plains	2000-2001	Spring (April-May)	45.4	-75.5	210		ombrotrophic, low shrub	Hummocks & Hollows		EC	Low growing evergreens (ericaceous shrubs)						-96	-96	g CO2 m-2 period-1	season										no
Lafleur et al. 2003	Bog	Bog	Ontario	Mer Bleue	Mixedwood Plains	2000-2001	Summer (June-September)	45.4	-75.5	210		ombrotrophic, low shrub	Hummocks & Hollows		EC	Low growing evergreens (ericaceous shrubs)	-2.62		-2.62	g CO2 m-2 d-1		-321	-321	g CO2 m-2 period-1	season										no
Lafleur et al. 2003	Bog	Bog	Ontario	Mer Bleue	Mixedwood Plains	2000-2001	Fall (October-November)	45.4	-75.5	210		ombrotrophic, low shrub	Hummocks & Hollows		EC	Low growing evergreens (ericaceous shrubs)						32	32	g CO2 m-2 period-1	season										no
Lafleur et al. 2003	Bog	Bog	Ontario	Mer Bleue	Mixedwood Plains	2000-2001	Winter (December-March)	45.4	-75.5	210		ombrotrophic, low shrub	Hummocks & Hollows		EC	Low growing evergreens (ericaceous shrubs)	1.09		1.09	g CO2 m-2 d-1		132	132	g CO2 m-2 period-1	season										no
Lafleur et al. 2003	Bog	Bog	Ontario	Mer Bleue	Mixedwood Plains	2001-2002	June 2001- May 2002	45.4	-75.5	210		ombrotrophic, low shrub	Hummocks & Hollows		EC	Low growing evergreens (ericaceous shrubs)						-37	-37	g CO2 m-2 yr-1	year						1293.51	353	g C m-2 period-1		no
Lafleur et al. 2003	Bog	Bog	Ontario	Mer Bleue	Mixedwood Plains	2001-2002	Spring (April-May)	45.4	-75.5	210		ombrotrophic, low shrub	Hummocks & Hollows		EC	Low growing evergreens (ericaceous shrubs)						-24	-24	g CO2 m-2 period-1	season										no
Lafleur et al. 2003	Bog	Bog	Ontario	Mer Bleue	Mixedwood Plains	2001-2002	Summer (June-September)	45.4	-75.5	210		ombrotrophic, low shrub	Hummocks & Hollows		EC	Low growing evergreens (ericaceous shrubs)	-1.56		-1.56	g CO2 m-2 d-1		-191	-191	g CO2 m-2 period-1	season										no
Lafleur et al. 2003	Bog	Bog	Ontario	Mer Bleue	Mixedwood Plains	2001-2002	Fall (October-November)	45.4	-75.5	210		ombrotrophic, low shrub	Hummocks & Hollows		EC	Low growing evergreens (ericaceous shrubs)						51	51	g CO2 m-2 period-1	season										no
Lafleur et al. 2003	Bog	Bog	Ontario	Mer Bleue	Mixedwood Plains	2001-2002	Winter (December-March)	45.4	-75.5	210		ombrotrophic, low shrub	Hummocks & Hollows		EC	Low growing evergreens (ericaceous shrubs)	1.05		1.05	g CO2 m-2 d-1		127	127	g CO2 m-2 period-1	season										no
Roulet et al. 2007	Bog	Bog	Ontario	Mer Bleue	Mixedwood Plains	1998-2004		45.4	-75.5	210		ombrotrophic, low shrub, Open bog	Hummocks & Hollows		EC	Chamaedaphne calyculata, Vaccinium myrtilloides, Sphagnum Spp.						-147.307	-40.2	g CO2-C m-2 yr-1	year										no
Strilesky and Humphreys 2012	Bog	Bog	Ontario	Mer Bleue(Ottawa, ON)	Mixedwood Plains	2006-2007	June-Sept	45.4069	-75.4844	210		Treed Bog	Hummocks & Hollows		EC	Sphagnum moss spp, Picea marianana, small shrubs						-263.833	-72	g C m-2 y-1	year				3.5	g C m-2 d-1					no
Strilesky and Humphreys 2012	Bog	Bog	Ontario	Mer Bleue(Ottawa, ON)	Mixedwood Plains	2006-2007	June-Sept	45.4094	-75.5187	210		Open shrub	Hummocks & Hollows		EC	Sphagnum moss spp, small shrubs						-381.092	-104	g C m-2 y-1	year				3.7	g C m-2 d-1					no
Roehm and Roulet 2003	Bog	Bog	Quebec	75km North of Montreal	Mixedwood Plains	1997	Feb-Dec	45.42	-73.55	219		raised-Open Ombrotrophic bog	Hummocks & Hollows		Chamber	Sphagnum fuscum, Sphagnum russowii, Lycopodium mosses, Chamaedaphne calyculata, Ledum groenlandicum		-3.02489	corrected			-278.49	-76	g CO2-C m-2 y-1	year		-424.49	-278.49							yes
Humphreys et al. unpublished data	Bog	Bog	Ontario	Victor MOE	Hudson Plains	2010-2013	Nov-Oct	52.7	-83.9	151					EC			-1.77143	corrected			-267.497	-73	g C m-2 y-1	year		-481.497	-267.497			1102.97	301	g C m-2 y-1		yes	Nov to Oct (Annual)
Humphreys et al. unpublished data	Bog	Bog	Ontario	Victor MOE	Hudson Plains	2010-11	Nov-Oct	52.7	-83.9	151					EC							-260.169	-71	g C m-2 y-1	year						1102.97	301	g C m-2 y-1		as part of avg	Nov to Oct (Annual)
Humphreys et al. unpublished data	Bog	Bog	Ontario	Victor MOE	Hudson Plains	2011-12	Nov-Oct	52.7	-83.9	151					EC							-201.539	-55	g C m-2 y-1	year						1051.67	287	g C m-2 y-1		as part of avg	Nov to Oct (Annual)
Humphreys et al. unpublished data	Bog	Bog	Ontario	Victor MOE	Hudson Plains	2012-13	Nov-Oct	52.7	-83.9	151					EC							-340.784	-93	g C m-2 y-1	year						1026.02	280	g C m-2 y-1		as part of avg	Nov to Oct (Annual)
Humphreys et al. unpublished data	Bog	Bog	Ontario	Victor MOE	Hudson Plains	2010-11	May-Aug seasonal	52.7	-83.9	151					EC							-274.826	-75	g C m-2 season-1	season						806.156	220	g C m-2 season-1		no	May through August
Humphreys et al. unpublished data	Bog	Bog	Ontario	Victor MOE	Hudson Plains	2011-12	May-Aug seasonal	52.7	-83.9	151					EC							-252.84	-69	g C m-2 season-1	season						754.855	206	g C m-2 season-1		no	May through August
Humphreys et al. unpublished data	Bog	Bog	Ontario	Victor MOE	Hudson Plains	2012-13	May-Aug seasonal	52.7	-83.9	151					EC							-362.77	-99	g C m-2 season-1	season						736.534	201	g C m-2 season-1		no	May through August
Humphreys et al. 2014	Bog	Bog	Ontario	Kinoje Bog	Hudson Plains	2010-2012	Nov-Oct	51.59	-81.77	156					EC			-6.92937				-183.217	-50	g C m-2 y-1	year		-392.217	-183.217			916.086	250	g C m-2 y-1		yes	Nov to Oct (Annual)
Humphreys et al. 2014	Bog	Bog	Ontario	Kinoje Bog	Hudson Plains	2010-11	Nov-Oct	51.59	-81.77	156					EC							-164.896	-45	g C m-2 y-1	year						916.086	250	g C m-2 y-1		as part of avg	Nov to Oct (Annual)
Humphreys et al. 2014	Bog	Bog	Ontario	Kinoje Bog	Hudson Plains	2011-12	Nov-Oct	51.59	-81.77	156					EC							-201.539	-55	g C m-2 y-1	year						890.436	243	g C m-2 y-1		as part of avg	Nov to Oct (Annual)
Humphreys et al. 2014	Bog	Bog	Ontario	Kinoje Bog	Hudson Plains	2010-11	May-Aug seasonal	51.59	-81.77	156					EC							-216.196	-59	g C m-2 season-1	season						597.288	163	g C m-2 season-1		no	May through August
Humphreys et al. 2014	Bog	Bog	Ontario	Kinoje Bog	Hudson Plains	2011-12	May-Aug seasonal	51.59	-81.77	156					EC							-216.196	-59	g C m-2 season-1	season						604.617	165	g C m-2 season-1		no	May through August
Klinger et al. 1994	Bog	Bog	Ontario	Carling Lake Site (C1 and C2)	Hudson Plains	1990	Mid June- early Oct	51.4967	-81.6667	156		Forested Bog	Hummocks and Hollows		Chamber	stunted Picea mariana, sphagnum spp., Thuja occidentalis, sedge, forb	-4.60992		-192.08	mg CO2 m-2 hr-1	-143.83				season	188.1	-143.83	44.2705							yes	Daily original value is an average of 5 plot values. Sampled once in July and once in October, not sure if this value is an average of the two.
Klinger et al. 1994	Bog	Bog	Ontario	Carling Lake Site (C1)	Hudson Plains	1990	Mid June- early Oct	51.4967	-81.6667	156		Forested Bog	Hummocks and Hollows		Chamber	stunted Picea mariana, sphagnum spp., Thuja occidentalis, sedge, forb	-1.92		-80	mg CO2 m-2 hr-1															as part of avg	Daily original value is an average of 5 plot values. Sampled once in July and once in October, not sure if this value is an average of the two.
Klinger et al. 1994	Bog	Bog	Ontario	Carling Lake Site (C2)	Hudson Plains	1990	Mid June- early Oct	51.4967	-81.6667	156		Forested Bog	Hummocks and Hollows		Chamber	stunted Picea mariana, sphagnum spp., Thuja occidentalis, sedge, forb	-7.29984		-304.16	mg CO2 m-2 hr-1															as part of avg	Daily original value is an average of 5 plot values. Sampled once in July and once in October, not sure if this value is an average of the two.
Klinger et al. 1994	Bog	Bog	Ontario	Kinosheo-Sphagnum Bog Site	Hudson Plains	1990	Mid June- early Oct	51.55	-81.825	156		Open bog	Hummocks/ mounds		Chamber	Sphagnum spp., Cladina spp., Sedge, Forb	0.7		29.1667	mg CO2 m-2 hr-1		34	34	g CO2 m-2 season-1	season	188.1	34	222.1							yes	Daily original value is an average of 5 plot values. Sampled once in July and once in October, not sure if this value is an average of the two.
Neuman et al. 1994	Bog	Bog	Ontario	Lake Kinosheo	Hudson Plains	1990	June-July (33 days)	51.33	-81.825	156		Raised open	Hummocks & Hollows		EC	Cladonia alpestris, & Sphagnum sp.	-6.22939		-1.7	g m-2 d-1	-194.357				season	188.1	-194.357	-6.25691							yes	Daily NEE is an average of 4 measurments taken between July 20 and August 3. g CO2 m-2 d-1 changed to g m-2 d-1.
Wieder et al. 2009	Bog	Bog	Alberta	Crow Lake B - 1 year post fire	Boreal Plains	2002	March - October	55.7167	-112.2	165		Ombrotrophic sphagnum dominated bog			Chamber		-4.56296		-1.2	umol CO2 m-2 s-1		391.678	8.9	mol C m-2 y-1	year?	180	391.678	571.678							yes
Wieder et al. 2009	Bog	Bog	Alberta	Pelican Lake B - 4 years post fire	Boreal Plains	2003-2006	March - October	55.8	-113.367	168		Ombrotrophic sphagnum dominated bog			Chamber		-7.98517		-2.1	umol CO2 m-2 s-1	-268.302				season	177.3	-268.302	-91.0019							yes
Wieder et al. 2009	Bog	Bog	Alberta	Red Earth Creek B- 21 years post fire	Boreal Plains	2003-2006	March - October	56.3667	-115.283	165		Ombrotrophic sphagnum dominated bog			Chamber		-12.1679		-3.2	umol CO2 m-2 s-1		-558.912	-12.7	mol C m-2 y-1	year?	180	-558.912	-378.912							yes
Wieder et al. 2009	Bog	Bog	Alberta	Utikuma Lake B - 51 years post fire	Boreal Plains	2003-2006	March - October	55.9833	-115.183	167		Ombrotrophic sphagnum dominated bog			Chamber		-14.4494		-3.8	umol CO2 m-2 s-1		-308.062	-7	mol C m-2 y-1	year?	178.2	-308.062	-129.862							yes
Wieder et al. 2009	Bog	Bog	Alberta	Red Earth Creek U- 54 years post fire	Boreal Plains	2003-2006	March - October	56.3667	-115.283	165		Ombrotrophic sphagnum dominated bog			Chamber		-11.0271		-2.9	umol CO2 m-2 s-1	-363.896				season	180	-363.896	-183.896							yes
Wieder et al. 2009	Bog	Bog	Alberta	Wabasca B - 63 years post fire	Boreal Plains	2003-2006	March - October	55.9167	-113.617	168		Ombrotrophic sphagnum dominated bog			Chamber		-11.4074		-3	umol CO2 m-2 s-1	-383.288				season	177.3	-383.288	-205.988							yes
Wieder et al. 2009	Bog	Bog	Alberta	Utikuma Lake U - 88 years post fire	Boreal Plains	2003-2006	March - October	55.9833	-115.183	167		Ombrotrophic sphagnum dominated bog			Chamber		-10.6469		-2.8	umol CO2 m-2 s-1		-378.476	-8.6	mol C m-2 y-1	year?	178.2	-378.476	-200.276							yes
Wieder et al. 2009	Bog	Bog	Alberta	Pelican Lake U - 90 years post fire	Boreal Plains	2003-2006	March - October	55.8	-113.367	168		Ombrotrophic sphagnum dominated bog			Chamber		-14.0691		-3.7	umol CO2 m-2 s-1	-472.722				season	197	-472.722	-275.722							yes
Wieder et al. 2009	Bog	Bog	Alberta	Crow Lake U - 102 year post fire	Boreal Plains	2003-2006	March - October	55.7167	-112.2	165		Ombrotrophic sphagnum dominated bog			Chamber		-12.9284		-3.4	umol CO2 m-2 s-1		-413.683	-9.4	mol C m-2 y-1	year?	180	-413.683	-233.683							yes
Wieder et al. 2009	Bog	Bog	Alberta	Wabasca U - 102 years post fire	Boreal Plains	2003-2006	March - October	55.9167	-113.617	168		Ombrotrophic sphagnum dominated bog			Chamber		-12.5481		-3.3	umol CO2 m-2 s-1	-421.617				season	177.3	-421.617	-244.317							yes
Startsev et al. 2016	Bog	Bog	Alberta	Anzac	Boreal Plains	2007 - 2010	June 1 to September 30	56.4	-111.03	169		Peat Plateau bog	Hummocks & Hollows		Chamber			17.3092				585.049	159.66	g C m-2 season-1	season	176.4	585.049	761.449							yes
Pelletier et al. 2011	Bog	Bog	Quebec	Lac la Caron	Boreal Shield	2006-2008	June-August	52.2833	-75.5333	154		Ombrotrophic peatland	High Hummock		Chamber	Kalmia angustifolia, Chamaedaphne calyculata, Kalmia polifolia, Andromeda glaucophylla, Rubus chamaemorus, Vaccinium oxycoccus, Sphagnum fuscum, Sphagnum angustifolium, Mylia anomala	-22.7667			g CO2 m-2 d-1	-701.213				season	189.9	-701.213	-511.313	10.8	g CO2 m-2 d-1					yes	Rectangular hyperbola curve fit parameter
Pelletier et al. 2011	Bog	Bog	Quebec	Lac la Caron	Boreal Shield	2006-2008	June-August	52.2833	-75.5333	154		Ombrotrophic peatland	Low Hummock		Chamber	Kalmia angustifolia, Chamaedaphne calyculata, Kalmia polifolia, Andromeda glaucophylla, Rubus chamaemorus, Carex spp., Eriophorum spissum, Vaccinium oxycoccus, Sphagnum fuscum, Sphagnum angustifolium	-11.9133			g CO2 m-2 d-1	-366.931				season	189.9	-366.931	-177.031	8.07	g CO2 m-2 d-1					yes	Rectangular hyperbola curve fit parameter
Pelletier et al. 2011	Bog	Bog	Quebec	Lac la Caron	Boreal Shield	2006-2008	June-August	52.2833	-75.5333	154		Ombrotrophic peatland	Lawn		Chamber	Chamaedaphne calyculata, Kalmia polifolia, Vaccinium oxycoccus, Carex oligosperma, Carex spp., Eriophorum spp., Drosera rotundifolia, Sphagnum fallax, Mylia anomala	-13.1667			g CO2 m-2 d-1	-405.533				season	189.9	-405.533	-215.633	3.75	g CO2 m-2 d-1					yes	Rectangular hyperbola curve fit parameter
Pelletier et al. 2011	Bog	Bog	Quebec	Lac la Caron	Boreal Shield	2006-2008	June-August	52.2833	-75.5333	154		Ombrotrophic peatland	Hollow		Chamber	Carex spp., Eriophorum spp., Sphagnum cuspidatum, Cladopodiella fluitans	-0.575			g CO2 m-2 d-1	-17.71				season	189.9	-17.71	172.19	0.99	g CO2 m-2 d-1					yes	Rectangular hyperbola curve fit parameter
Pelletier et al. 2011	Bog	Bog	Quebec	Lac la Caron	Boreal Shield	2006	June-August	52.2833	-75.5333	154		Ombrotrophic peatland	High Hummock		Chamber	Kalmia angustifolia, Chamaedaphne calyculata, Kalmia polifolia, Andromeda glaucophylla, Rubus chamaemorus, Vaccinium oxycoccus, Sphagnum fuscum, Sphagnum angustifolium, Mylia anomala	-20.2		-20.2	g CO2 m-2 d-1									10.8	g CO2 m-2 d-1					as part of avg	Rectangular hyperbola curve fit parameter
Pelletier et al. 2011	Bog	Bog	Quebec	Lac la Caron	Boreal Shield	2006	June-August	52.2833	-75.5333	154		Ombrotrophic peatland	Low Hummock		Chamber	Kalmia angustifolia, Chamaedaphne calyculata, Kalmia polifolia, Andromeda glaucophylla, Rubus chamaemorus, Carex spp., Eriophorum spissum, Vaccinium oxycoccus, Sphagnum fuscum, Sphagnum angustifolium	-6.43		-6.43	g CO2 m-2 d-1									8.07	g CO2 m-2 d-1					as part of avg	Rectangular hyperbola curve fit parameter
Pelletier et al. 2011	Bog	Bog	Quebec	Lac la Caron	Boreal Shield	2006	June-August	52.2833	-75.5333	154		Ombrotrophic peatland	Lawn		Chamber	Chamaedaphne calyculata, Kalmia polifolia, Vaccinium oxycoccus, Carex oligosperma, Carex spp., Eriophorum spp., Drosera rotundifolia, Sphagnum fallax, Mylia anomala	-11		-11	g CO2 m-2 d-1									3.75	g CO2 m-2 d-1					as part of avg	Rectangular hyperbola curve fit parameter
Pelletier et al. 2011	Bog	Bog	Quebec	Lac la Caron	Boreal Shield	2006	June-August	52.2833	-75.5333	154		Ombrotrophic peatland	Hollow		Chamber	Carex spp., Eriophorum spp., Sphagnum cuspidatum, Cladopodiella fluitans	-0.16		-0.16	g CO2 m-2 d-1									0.99	g CO2 m-2 d-1					as part of avg	Rectangular hyperbola curve fit parameter
Pelletier et al. 2011	Bog	Bog	Quebec	Lac la Caron	Boreal Shield	2007	June-August	52.2833	-75.5333	154		Ombrotrophic peatland	High Hummock		Chamber	Kalmia angustifolia, Chamaedaphne calyculata, Kalmia polifolia, Andromeda glaucophylla, Rubus chamaemorus, Vaccinium oxycoccus, Sphagnum fuscum, Sphagnum angustifolium, Mylia anomala	-17.4		-17.4	g CO2 m-2 d-1									8.55	g CO2 m-2 d-1					as part of avg	Rectangular hyperbola curve fit parameter
Pelletier et al. 2011	Bog	Bog	Quebec	Lac la Caron	Boreal Shield	2007	June-August	52.2833	-75.5333	154		Ombrotrophic peatland	Low Hummock		Chamber	Kalmia angustifolia, Chamaedaphne calyculata, Kalmia polifolia, Andromeda glaucophylla, Rubus chamaemorus, Carex spp., Eriophorum spissum, Vaccinium oxycoccus, Sphagnum fuscum, Sphagnum angustifolium	-9.41		-9.41	g CO2 m-2 d-1									6.77	g CO2 m-2 d-1					as part of avg	Rectangular hyperbola curve fit parameter
Pelletier et al. 2011	Bog	Bog	Quebec	Lac la Caron	Boreal Shield	2007	June-August	52.2833	-75.5333	154		Ombrotrophic peatland	Lawn		Chamber	Chamaedaphne calyculata, Kalmia polifolia, Vaccinium oxycoccus, Carex oligosperma, Carex spp., Eriophorum spp., Drosera rotundifolia, Sphagnum fallax, Mylia anomala	-14.7		-14.7	g CO2 m-2 d-1									6.09	g CO2 m-2 d-1					as part of avg	Rectangular hyperbola curve fit parameter
Pelletier et al. 2011	Bog	Bog	Quebec	Lac la Caron	Boreal Shield	2007	June-August	52.2833	-75.5333	154		Ombrotrophic peatland	Hollow		Chamber	Carex spp., Eriophorum spp., Sphagnum cuspidatum, Cladopodiella fluitans	-0.99		-0.99	g CO2 m-2 d-1									0.94	g CO2 m-2 d-1					as part of avg	Rectangular hyperbola curve fit parameter
Pelletier et al. 2011	Bog	Bog	Quebec	Lac la Caron	Boreal Shield	2008	June-August	52.2833	-75.5333	154		Ombrotrophic peatland	High Hummock		Chamber	Kalmia angustifolia, Chamaedaphne calyculata, Kalmia polifolia, Andromeda glaucophylla, Rubus chamaemorus, Vaccinium oxycoccus, Sphagnum fuscum, Sphagnum angustifolium, Mylia anomala	-30.7		-30.7	g CO2 m-2 d-1									8.13	g CO2 m-2 d-1					as part of avg	Rectangular hyperbola curve fit parameter
Pelletier et al. 2011	Bog	Bog	Quebec	Lac la Caron	Boreal Shield	2008	June-August	52.2833	-75.5333	154		Ombrotrophic peatland	Low Hummock		Chamber	Kalmia angustifolia, Chamaedaphne calyculata, Kalmia polifolia, Andromeda glaucophylla, Rubus chamaemorus, Carex spp., Eriophorum spissum, Vaccinium oxycoccus, Sphagnum fuscum, Sphagnum angustifolium	-19.9		-19.9	g CO2 m-2 d-1									5.61	g CO2 m-2 d-1					as part of avg	Rectangular hyperbola curve fit parameter
Pelletier et al. 2011	Bog	Bog	Quebec	Lac la Caron	Boreal Shield	2008	June-August	52.2833	-75.5333	154		Ombrotrophic peatland	Lawn		Chamber	Chamaedaphne calyculata, Kalmia polifolia, Vaccinium oxycoccus, Carex oligosperma, Carex spp., Eriophorum spp., Drosera rotundifolia, Sphagnum fallax, Mylia anomala	-13.8		-13.8	g CO2 m-2 d-1									3.13	g CO2 m-2 d-1					as part of avg	Rectangular hyperbola curve fit parameter
Pelletier et al. 2011	Bog	Bog	Quebec	Lac la Caron	Boreal Shield	2008	June-August	52.2833	-75.5333	154		Ombrotrophic peatland	Hollow		Chamber	Carex spp., Eriophorum spp., Sphagnum cuspidatum, Cladopodiella fluitans			n/a										1.98	g CO2 m-2 d-1					as part of avg	Rectangular hyperbola curve fit parameter
Pelletier et al. 2009	Bog	Bog	Quebec	Eastmain Reservoir-Grand Detour	Boreal Shield	2005	June-September	52.1817	-75.8739	155			Hummock, Lawn, Water depression		Chamber		-0.475308		-10.8	mmol CO2 m-2 d-1	-14.7345				season	189	-14.7345	174.265							yes
Pelletier et al. 2009	Bog	Bog	Quebec	Eastmain Reservoir-Ruisseau Natel	Boreal Shield	2005	June-September	52.1817	-75.8739	155			Hummock, Lawn, Water depression		Chamber		-1.3335		-30.3	mmol CO2 m-2 d-1	-41.3386				season	189	-41.3386	147.661							yes
Pelletier et al. 2009	Bog	Bog	Quebec	Eastmain Reservoir-Ruisseau Cache	Boreal Shield	2005	June-September	52.1817	-75.8739	155			Hummock, Lawn, Water depression		Chamber		-0.862596		-19.6	mmol CO2 m-2 d-1	-26.7405				season	189	-26.7405	162.26							yes
Pelletier et al. 2009	Bog	Bog	Quebec	Outside Eastmain Reservoir-LLC	Boreal Shield	2005-2006	June-September	52.1817	-75.8739	155			Hummock, Lawn, Water depression		Chamber		-1.52275			mmol CO2 m-2 d-1	-47.2051				season	189	-47.2051	141.795							yes
Pelletier et al. 2009	Bog	Bog	Quebec	Outside Eastmain Reservoir-Mosaik	Boreal Shield	2005-2006	June-September	52.1817	-75.8739	155			Hummock, Lawn, Water depression		Chamber		-0.774576			mmol CO2 m-2 d-1	-24.0119				season	189	-24.0119	164.988							yes
Pelletier et al. 2009	Bog	Bog	Quebec	Outside Eastmain Reservoir-Sterne	Boreal Shield	2005-2006	June-September	52.1817	-75.8739	155			Hummock, Lawn, Water depression		Chamber		-0.8824			mmol CO2 m-2 d-1	-27.3544				season	189	-27.3544	161.646							yes
Pelletier et al. 2009	Bog	Bog	Quebec	Outside Eastmain Reservoir-LLC	Boreal Shield	2005	June-September	52.1817	-75.8739	155			Hummock, Lawn, Water depression		Chamber		-1.48314		-33.7	mmol CO2 m-2 d-1															as part of avg
Pelletier et al. 2009	Bog	Bog	Quebec	Outside Eastmain Reservoir-Mosaik	Boreal Shield	2005	June-September	52.1817	-75.8739	155			Hummock, Lawn, Water depression		Chamber		-0.734967		-16.7	mmol CO2 m-2 d-1															as part of avg
Pelletier et al. 2009	Bog	Bog	Quebec	Outside Eastmain Reservoir-Sterne	Boreal Shield	2005	June-September	52.1817	-75.8739	155			Hummock, Lawn, Water depression		Chamber		-0.664551		-15.1	mmol CO2 m-2 d-1															as part of avg
Pelletier et al. 2009	Bog	Bog	Quebec	Outside Eastmain Reservoir-LLC	Boreal Shield	2006	June-September	52.1817	-75.8739	155			Hummock, Lawn, Water depression		Chamber		-1.56235		-35.5	mmol CO2 m-2 d-1															as part of avg
Pelletier et al. 2009	Bog	Bog	Quebec	Outside Eastmain Reservoir-Mosaik	Boreal Shield	2006	June-September	52.1817	-75.8739	155			Hummock, Lawn, Water depression		Chamber		-0.814185		-18.5	mmol CO2 m-2 d-1															as part of avg
Pelletier et al. 2009	Bog	Bog	Quebec	Outside Eastmain Reservoir-Sterne	Boreal Shield	2006	June-September	52.1817	-75.8739	155			Hummock, Lawn, Water depression		Chamber		-1.10025		-25	mmol CO2 m-2 d-1															as part of avg
Strachan et al. 2016	Bog	Bog	Quebec	Lac la Caron	Boreal Shield	2007-2012	November-October	52.2903	-75.8375	154		Ombrotrophic bog	Hummock, Lawn, Hollow		EC	Sphagnum fuscum, Sphagnum fallax, Sphagnum cuspidatum, Carex spp., Kalmia angustigolia, Picea mariana, Chamaedaphne calyculata		-2.19124	corrected			-278.49			year		-489.49	-278.49			751.191	205	g C m-2 y-1		yes
Strachan et al. 2016	Bog	Bog	Quebec	Lac la Caron	Boreal Shield	2007-2008	November-October	52.2903	-75.8375	154		Ombrotrophic bog	Hummock, Lawn, Hollow		EC	Sphagnum fuscum, Sphagnum fallax, Sphagnum cuspidatum, Carex spp., Kalmia angustigolia, Picea mariana, Chamaedaphne calyculata						-461.708	-126	g C m-2 y-1	year						751.191	205	g C m-2 y-1		as part of avg
Strachan et al. 2016	Bog	Bog	Quebec	Lac la Caron	Boreal Shield	2008-2009	November-October	52.2903	-75.8375	154		Ombrotrophic bog	Hummock, Lawn, Hollow		EC	Sphagnum fuscum, Sphagnum fallax, Sphagnum cuspidatum, Carex spp., Kalmia angustigolia, Picea mariana, Chamaedaphne calyculata						-344.449	-94	g C m-2 y-1	year						582.631	159	g C m-2 y-1		as part of avg
Strachan et al. 2016	Bog	Bog	Quebec	Lac la Caron	Boreal Shield	2009-2010	November-October	52.2903	-75.8375	154		Ombrotrophic bog	Hummock, Lawn, Hollow		EC	Sphagnum fuscum, Sphagnum fallax, Sphagnum cuspidatum, Carex spp., Kalmia angustigolia, Picea mariana, Chamaedaphne calyculata						-329.791	-90	g C m-2 y-1	year						644.925	176	g C m-2 y-1		as part of avg
Strachan et al. 2016	Bog	Bog	Quebec	Lac la Caron	Boreal Shield	2010-2011	November-October	52.2903	-75.8375	154		Ombrotrophic bog	Hummock, Lawn, Hollow		EC	Sphagnum fuscum, Sphagnum fallax, Sphagnum cuspidatum, Carex spp., Kalmia angustigolia, Picea mariana, Chamaedaphne calyculata						-102.602	-28	g C m-2 y-1	year						534.995	146	g C m-2 y-1		as part of avg
Strachan et al. 2016	Bog	Bog	Quebec	Lac la Caron	Boreal Shield	2011-2012	November-October	52.2903	-75.8375	154		Ombrotrophic bog	Hummock, Lawn, Hollow		EC	Sphagnum fuscum, Sphagnum fallax, Sphagnum cuspidatum, Carex spp., Kalmia angustigolia, Picea mariana, Chamaedaphne calyculata						-153.903	-42	g C m-2 y-1	year						505.68	138	g C m-2 y-1		as part of avg
Teodoru et al. 2012	Bog	Bog	Quebec	Eastmain-1 Reservoir	Boreal Shield	2005	May-October	52.1817	-75.8739	155					Chamber		-0.439722		-120	mg C m-2 d-1	-13.6314				season	189	-13.6314	175.369							yes	Diffusive flux. There are no respiration values
Wang et al. 2018	Bog	Bog	Newfoundland	Robinson's Pasture	Boreal Shield	2014-2015	Growing seasons (April 10, 2014-November 20, 2014/April 10, 2015-Agust 2015)	48.264	-58.665	194	223	Boreal Bog	Hummock, hollow, pool		EC	Sphagnum warnstorfii, Sphagnum capillifolium, Cladina spp., Trichophorum cespitosum, Gaylussacia spp., R. groenlandicum						-384.756	-105	g CO2-C m-2 season-1	season						1377.79	376	g CO2-C m-2 season-1		as part of avg
Wang et al. 2018	Bog	Bog	Newfoundland	Robinson's Pasture	Boreal Shield	2014-2015	Non-growing season (November 21, 2014-April 9, 2015)	48.264	-58.665	194		Boreal Bog	Hummock, hollow, pool		EC	Sphagnum warnstorfii, Sphagnum capillifolium, Cladina spp., Trichophorum cespitosum, Gaylussacia spp., R. groenlandicum						216.196	59	g CO2-C m-2 season-1	season						230.854	63	g CO2-C m-2 season-1		as part of avg
Wang et al. 2018	Bog	Bog	Newfoundland	Robinson's Pasture	Boreal Shield	2014-2015	Annual (April 2014-August 2015)	48.264	-58.665	194		Boreal Bog	Hummock, hollow, pool		EC	Sphagnum warnstorfii, Sphagnum capillifolium, Cladina spp., Trichophorum cespitosum, Gaylussacia spp., R. groenlandicum	-0.248832		-2.88	umol m-2 s-1		-168.56	-46	g CO2-C m-2 y-1	year		-339.56	-168.56			1608.65	439	g CO2-C m-2 season-1		yes	min daily average NEE
Chasmer et al. 2012	Bog	Bog	Nortwest Territories	Scotty Creek Watershed	Taiga Plains	2008	April 26-June 6	61.3	-121.3	140		Flat ombrotrophic bog	Flat		Chamber	Sphagnum capillifolium and Sphagnum fuscum	2.9376		0.034	mg CO2 m-2 s-1									0.036	mg CO2 m-2 s-1					no	Could be an average of 3 sites. There was permafrost in the study but not in this area. ER is the average midday total respiration
Helbig et al. 2017	Bog	Bog	Nortwest Territories	Scotty Creek Watershed	Taiga Plains	2013-2016? (multi-year average)	1 January - 31 December	61.3	-121.3	140			collapse scar bog		EC		-1.32		-1.32	g CO2 m-2 d-1		-71	-71	g CO2 m-2 yr-1	year		-296	-71							yes
Moore et al. 2002	Fen	Poor Fen	Ontario	Mer Bleue	Mixedwood Plains	1999	May	45.4	-75.5	210		Poor fen		4.5	Chamber	Carex oligosperma, Sphagnum magellanicum, Sphagnum papillosum	-15.552		-0.18	mg CO2 m-2 s-1									-0.07	mg m-2 s-1					as part of avg
Moore et al. 2002	Fen	Poor Fen	Ontario	Mer Bleue	Mixedwood Plains	1999	July	45.4	-75.5	210		Open Poor fen		4.5	Chamber	Carex oligosperma, Sphagnum magellanicum, Sphagnum papillosum	-11.232		-0.13	mg CO2 m-2 s-1									-0.16	mg m-2 s-1					as part of avg
Moore et al. 2002	Fen	Poor Fen	Ontario	Mer Bleue	Mixedwood Plains	1999	September	45.4	-75.5	210		Open Poor fen		4.5	Chamber	Carex oligosperma, Sphagnum magellanicum, Sphagnum papillosum	4.32		0.05	mg CO2 m-2 s-1									-0.25	mg m-2 s-1					as part of avg
Moore et al. 2002	Fen	Poor Fen	Ontario	Mer Bleue	Mixedwood Plains	1999	May-Sept	45.4	-75.5	210		Open Poor fen		4.5	Chamber	Carex oligosperma, Sphagnum magellanicum, Sphagnum papillosum	-7.488				-314.496				season	139.5	-314.496	-174.996							yes
Strack et al. 2006	Fen	Poor Fen	Quebec	St. Charles- de- Bellechasse	Mixedwood Plains	2001	July-Oct Day (184-292)	46.6667	-71.1667	194		Poor Open fen	Hummock	Poor	Chamber	Sphagnum rubellum, Chamaedaphne calyculata, Carex oligosperma		5.88049				228.163		g CO2 m-2 season-1	season	153.9	228.163	382.063			698	698	g CO2 m-2 season-1		yes
Strack et al. 2006	Fen	Poor Fen	Quebec	St. Charles- de- Bellechasse	Mixedwood Plains	2001	July-Oct Day (184-292)	46.6667	-71.1667	194		Poor Open fen	Lawn	Poor	Chamber	Sphagnum papillosum, Carex limosa		-2.34261				-90.8935		g CO2 m-2 season-1	season	153.9	-90.8935	63.0065			554.5	554.5	g CO2 m-2 season-1		yes
Strack et al. 2006	Fen	Poor Fen	Quebec	St. Charles- de- Bellechasse	Mixedwood Plains	2001	July-Oct Day (184-292)	46.6667	-71.1667	194		Poor Open fen	Hollow	Poor	Chamber	Sphagnum cuspidatum, Rhynchospora alba, Scirpus subterminalis		-1.03043				-39.9809		g CO2 m-2 season-1	season	153.9	-39.9809	113.919			208	208	g CO2 m-2 season-1		yes
Strack et al. 2006	Fen	Poor Fen	Quebec	St. Charles- de- Bellechasse	Mixedwood Plains	2001	July-Oct Day (184-292)	46.6667	-71.1667	194		Poor Open fen	Hummock	Poor	Chamber	Sphagnum rubellum, Chamaedaphne calyculata, Carex oligosperma						123	123	g CO2 m-2 season-1	season						403	403	g CO2 m-2 season-1		as part of avg
Strack et al. 2006	Fen	Poor Fen	Quebec	St. Charles- de- Bellechasse	Mixedwood Plains	2001	July-Oct Day (184-292)	46.6667	-71.1667	194		Poor Open fen	Lawn	Poor	Chamber	Sphagnum papillosum, Carex limosa						-61	-61	g CO2 m-2 season-1	season						307	307	g CO2 m-2 season-1		as part of avg
Strack et al. 2006	Fen	Poor Fen	Quebec	St. Charles- de- Bellechasse	Mixedwood Plains	2001	July-Oct Day (184-292)	46.6667	-71.1667	194		Poor Open fen	Hollow	Poor	Chamber	Sphagnum cuspidatum, Rhynchospora alba, Scirpus subterminalis						42	42	g CO2 m-2 season-1	season						171	171	g CO2 m-2 season-1		as part of avg
Strack et al. 2006	Fen	Poor Fen	Quebec	St. Charles- de- Bellechasse	Mixedwood Plains	2002	May-Sept (Day 132-267)	46.6667	-71.1667	194		Poor Open fen	Hummock	Poor	Chamber	Sphagnum rubellum, Chamaedaphne calyculata, Carex oligosperma						240	240	g CO2 m-2 season-1	season						993	993	g CO2 m-2 season-1		as part of avg
Strack et al. 2006	Fen	Poor Fen	Quebec	St. Charles- de- Bellechasse	Mixedwood Plains	2002	May-Sept (Day 132-267)	46.6667	-71.1667	194		Poor Open fen	Lawn	Poor	Chamber	Sphagnum papillosum, Carex limosa						-156	-156	g CO2 m-2 season-1	season						802	802	g CO2 m-2 season-1		as part of avg
Strack et al. 2006	Fen	Poor Fen	Quebec	St. Charles- de- Bellechasse	Mixedwood Plains	2002	May-Sept (Day 132-267)	46.6667	-71.1667	194		Poor Open fen	Hollow	Poor	Chamber	Sphagnum cuspidatum, Rhynchospora alba, Scirpus subterminalis						-81	-81	g CO2 m-2 season-1	season						245	245	g CO2 m-2 season-1		as part of avg
Strack and Waddington 2007	Fen	Poor Fen	Quebec	St. Charles- de- Bellechasse	Mixedwood Plains	2001-2002	July3rd-Aug 20th 2001 & May 12- June 9 2002	46.6667	-71.1667	194		Poor Open fen	Hummock	Poor	Chamber	Sphagnum cuspidatum, Rhynchospora alba, Scirpus subterminalis						54.9652	15	g C m-2 season-1	season						326.127	89	g C m-2 season-1		no
Strack and Waddington 2007	Fen	Poor Fen	Quebec	St. Charles- de- Bellechasse	Mixedwood Plains	2001-2002	July3rd-Aug 20th 2001 & May 12- June 9 2002	46.6667	-71.1667	194		Poor Open fen	Lawn	Poor	Chamber	Sphagnum cuspidatum, Rhynchospora alba, Scirpus subterminalis						43.9722	12	g C m-2 season-1	season						351.777	96	g C m-2 season-1		no
Strack and Waddington 2007	Fen	Poor Fen	Quebec	St. Charles- de- Bellechasse	Mixedwood Plains	2001-2002	July3rd-Aug 20th 2001 & May 12- June 9 2002	46.6667	-71.1667	194		Poor Open fen	Hollow	Poor	Chamber	Sphagnum cuspidatum, Rhynchospora alba, Scirpus subterminalis						14.6574	4	g C m-2 season-1	season						117.259	32	g C m-2 season-1		no
Strack and Waddington 2007	Fen	Poor Fen	Quebec	St. Charles- de- Bellechasse	Mixedwood Plains	2001-2002	July3rd-Aug 20th 2001 & May 12- June 9 2002	46.6667	-71.1667	194		Poor Open fen	Hummock	Poor	Chamber	Sphagnum cuspidatum, Rhynchospora alba, Scirpus subterminalis						65.9582	18	g C m-2 season-1	season										no
Strack and Waddington 2007	Fen	Poor Fen	Quebec	St. Charles- de- Bellechasse	Mixedwood Plains	2001-2002	July3rd-Aug 20th 2001 & May 12- June 9 2002	46.6667	-71.1667	194		Poor Open fen	Lawn	Poor	Chamber	Sphagnum cuspidatum, Rhynchospora alba, Scirpus subterminalis						-238.182	-65	g C m-2 season-1	season										no
Strack and Waddington 2007	Fen	Poor Fen	Quebec	St. Charles- de- Bellechasse	Mixedwood Plains	2001-2002	July3rd-Aug 20th 2001 & May 12- June 9 2002	46.6667	-71.1667	194		Poor Open fen	Hollow	Poor	Chamber	Sphagnum cuspidatum, Rhynchospora alba, Scirpus subterminalis						-98.9373	-27	g C m-2 season-1	season										no
Strack and Waddington 2007	Fen	Poor Fen	Quebec	St. Charles- de- Bellechasse	Mixedwood Plains	2001-2002	July3rd-Aug 20th 2001 & May 12- June 9 2002	46.6667	-71.1667	194		Poor Open fen	Hummock	Poor	Chamber	Sphagnum cuspidatum, Rhynchospora alba, Scirpus subterminalis						161.231	44	g C m-2 season-1	season										as part of avg
Strack and Waddington 2007	Fen	Poor Fen	Quebec	St. Charles- de- Bellechasse	Mixedwood Plains	2001-2002	July3rd-Aug 20th 2001 & May 12- June 9 2002	46.6667	-71.1667	194		Poor Open fen	Lawn	Poor	Chamber	Sphagnum cuspidatum, Rhynchospora alba, Scirpus subterminalis						-241.847	-66	g C m-2 season-1	season										as part of avg
Strack and Waddington 2007	Fen	Poor Fen	Quebec	St. Charles- de- Bellechasse	Mixedwood Plains	2001-2002	July3rd-Aug 20th 2001 & May 12- June 9 2002	46.6667	-71.1667	194		Poor Open fen	Hollow	Poor	Chamber	Sphagnum cuspidatum, Rhynchospora alba, Scirpus subterminalis						-95.273	-26	g C m-2 season-1	season										as part of avg
Strack and Waddington 2007	Fen	Poor Fen	Quebec	St. Charles- de- Bellechasse	Mixedwood Plains	2001-2002	July3rd-Aug 20th 2001 & May 12- June 9 2002	46.6667	-71.1667	194		Poor Open fen	Hummock	Poor	Chamber	Sphagnum cuspidatum, Rhynchospora alba, Scirpus subterminalis						388.421	106	g C m-2 season-1	season										as part of avg
Strack and Waddington 2007	Fen	Poor Fen	Quebec	St. Charles- de- Bellechasse	Mixedwood Plains	2001-2002	July3rd-Aug 20th 2001 & May 12- June 9 2002	46.6667	-71.1667	194		Poor Open fen	Lawn	Poor	Chamber	Sphagnum cuspidatum, Rhynchospora alba, Scirpus subterminalis						95.273	26	g C m-2 season-1	season										as part of avg
Strack and Waddington 2007	Fen	Poor Fen	Quebec	St. Charles- de- Bellechasse	Mixedwood Plains	2001-2002	July3rd-Aug 20th 2001 & May 12- June 9 2002	46.6667	-71.1667	194		Poor Open fen	Hollow	Poor	Chamber	Sphagnum cuspidatum, Rhynchospora alba, Scirpus subterminalis						-25.6504	-7	g C m-2 season-1	season										as part of avg
Glenn et al. 2006	Fen	Poor Fen	Alberta	North-Central Alberta	Boreal Plains	2004	May 19 -Oct 16	55.54	-112.33	162		Poor fen-patterned	Open, wet pools or flarks, hummocks and Hollows	4	EC	Andromeda polifolia, Carex limosa, Sphagnum spp. (S. angustifolium, S. magellanicum, S. fuscum						-329.791	-90	g C m-2 6months-1	season						916.086	250	g C m-2 6months -1		as part of avg	These are cumulative growing season values. Some pools, but spatially integrated.
Adkinson et al. 2011	Fen	Poor Fen	Alberta	North-Central Alberta	Boreal Plains		May- Oct	55.54	-112.33	162		poor fen	Open, wet pools or flarks, hummocks and Hollows	Poor	EC	Sphagnum spp. (S. angustifolium, S. magellanicum, S. fuscum		-12.4821				-404.422			season	182.7	-404.422	-221.722							yes
Adkinson et al. 2011	Fen	Poor Fen	Alberta	North-Central Alberta	Boreal Plains	2004	May- Oct	55.54	-112.33	162		poor fen	Open, wet pools or flarks, hummocks and Hollows	Poor	EC	Sphagnum spp. (S. angustifolium, S. magellanicum, S. fuscum						-403.444	-110.1	g C m-2 period-1	season										as part of avg	These are cumulative growing season values. Ecosystem respiration values acn be extrapolated from a graph, but no actual values.
Adkinson et al. 2011	Fen	Poor Fen	Alberta	North-Central Alberta	Boreal Plains	2005	May- Oct	55.54	-112.33	162		poor fen	Open, wet pools or flarks, hummocks and Hollows	Poor	EC	Sphagnum spp. (S. angustifolium, S. magellanicum, S. fuscum						-403.078	-110	g C m-2 period-1	season										as part of avg	These are cumulative growing season values. Ecosystem respiration values acn be extrapolated from a graph, but no actual values.
Adkinson et al. 2011	Fen	Poor Fen	Alberta	North-Central Alberta	Boreal Plains	2006	May- Oct	55.54	-112.33	162		poor fen	Open, wet pools or flarks, hummocks and Hollows	Poor	EC	Sphagnum spp. (S. angustifolium, S. magellanicum, S. fuscum						-406.742	-111	g C m-2 period-1	season										as part of avg	These are cumulative growing season values. Ecosystem respiration values acn be extrapolated from a graph, but no actual values.
McLaughlin unpublished data	Fen	Poor Fen	Ontario	White River Ontario	Boreal Shield	2009-2011	May - November	48.35	-85.35	168		Poor Fen			Chamber		0.412406		0.412406	g CO2m-2 d-1	13.8568					177.3	13.8568	191.157							yes
Teodoru et al. 2012	Fen	Poor Fen	Quebec	Eastmain-1 Reservoir	Boreal Shield	2005	May-October	52.1817	-75.8739	155					Chamber		4.68303		1278	mg C m-2 d-1	145.174					189	145.174	334.174							yes	Diffusive flux. There are no respiration values
Trudeau et al. 2014	Fen	Poor Fen	Quebec	La Grande river, James Bay	Taiga Shield	2009-2010	Annual values	54.115	-72.5017	140		Oligotrophic patterned poor fen	Total of all ecotypes (pool, hollow, lawn, hummock, peatland)									338.25		g CO2 m-2 yr-1	year		113.25	338.25							yes
Trudeau et al. 2014	Fen	Poor Fen	Quebec	La Grande river, James Bay	Taiga Shield	2009-2010	Annual values	54.115	-72.5017	140		Oligotrophic patterned poor fen	Hollows	Poor	Chamber	Sphagnum cuspidatum, Gymnocolea inflata, Vaccinium oxycoccos, Menyanthese trifoliata, Carex limosa, Carex oligosperma, Cassandra calyculata	-0.5			g CO2m-2 d-1	-14														yes
Trudeau et al. 2014	Fen	Poor Fen	Quebec	La Grande river, James Bay	Taiga Shield	2009-2010	Annual values	54.115	-72.5017	140		Oligotrophic patterned poor fen	Hummocks	Poor	Chamber	Sphagnum cuspidatum, Gymnocolea inflata, Vaccinium oxycoccos, Menyanthese trifoliata, Carex limosa, Carex oligosperma, Cassandra calyculata	1.065			g CO2m-2 d-1	29.82														yes
Trudeau et al. 2014	Fen	Poor Fen	Quebec	La Grande river, James Bay	Taiga Shield	2009-2010	Annual values	54.115	-72.5017	140		Oligotrophic patterned poor fen	Lawns	Poor	Chamber	Sphagnum cuspidatum, Gymnocolea inflata, Vaccinium oxycoccos, Menyanthese trifoliata, Carex limosa, Carex oligosperma, Cassandra calyculata	0.3			g CO2m-2 d-1	8.4														yes
Trudeau et al. 2014	Fen	Poor Fen	Quebec	La Grande river, James Bay	Taiga Shield	2009	Annual values	54.115	-72.5017	140		Oligotrophic patterned poor fen	Hollows	Poor	Chamber	Sphagnum cuspidatum, Gymnocolea inflata, Vaccinium oxycoccos, Menyanthese trifoliata, Carex limosa, Carex oligosperma, Cassandra calyculata	0.2		0.2	g CO2m-2 d-1									0.7	g CO2m-2 d-1 (annual)					as part of avg
Trudeau et al. 2014	Fen	Poor Fen	Quebec	La Grande river, James Bay	Taiga Shield	2009	Annual values	54.115	-72.5017	140		Oligotrophic patterned poor fen	Hummocks	Poor	Chamber	Sphagnum fuscum, Vaccinium oxycoccos, Cassandra calyculata, Kalmia polifolia, Carex limosa, Carex oligosperma, Smilacina trifolia, Ledum groenlandicum, Menyanthese trifoliata, Empetrum nigrum, Rubus chamaemorus, Picea mariana	2.4		2.4	g CO2m-2 d-1									5.9	g CO2m-2 d-1 (annual)					as part of avg
Trudeau et al. 2014	Fen	Poor Fen	Quebec	La Grande river, James Bay	Taiga Shield	2009	Annual values	54.115	-72.5017	140		Oligotrophic patterned poor fen	Lawns	Poor	Chamber	Gymnocolea inflata, Vaccinium oxycoccos, Cassandra calyculata, Aster nemoralis, Kalmia polifolia, Andromeda glauca, Drosera rotundifolia, Coptis groenlandica, Rynchospora alba, Carex limosa, Carex oligosperma, Smilacina trifolia	0.6		0.6	g CO2m-2 d-1									2.5	g CO2m-2 d-1 (annual)					as part of avg
Trudeau et al. 2014	Fen	Poor Fen	Quebec	La Grande river, James Bay	Taiga Shield	2009	Annual	54.115	-72.5017	140		ALL	Total of all ecotypes (pool, hollow, lawn, hummock, peatland)		Chamber							404.1	404.1	g CO2 m-2 yr-1	year				858.2	g CO2 m-2 yr-1 (Annual)					as part of avg
Trudeau et al. 2014	Fen	Poor Fen	Quebec	La Grande river, James Bay	Taiga Shield	2009	Winter	54.115	-72.5017	140		Oligotrophic patterned poor fen	Hollows	Poor	Chamber	Sphagnum cuspidatum, Gymnocolea inflata, Vaccinium oxycoccos, Menyanthese trifoliata, Carex limosa, Carex oligosperma, Cassandra calyculata	0.2		0.2	g CO2m-2 d-1									0.2	g CO2m-2 d-1 (winter)					as part of avg
Trudeau et al. 2014	Fen	Poor Fen	Quebec	La Grande river, James Bay	Taiga Shield	2009	Winter	54.115	-72.5017	140		Oligotrophic patterned poor fen	Hummocks	Poor	Chamber	Sphagnum fuscum, Vaccinium oxycoccos, Cassandra calyculata, Kalmia polifolia, Carex limosa, Carex oligosperma, Smilacina trifolia, Ledum groenlandicum, Menyanthese trifoliata, Empetrum nigrum, Rubus chamaemorus, Picea mariana	2.6		2.6	g CO2m-2 d-1									2.6	g CO2m-2 d-1 (winter)					as part of avg
Trudeau et al. 2014	Fen	Poor Fen	Quebec	La Grande river, James Bay	Taiga Shield	2009	Winter	54.115	-72.5017	140		Oligotrophic patterned poor fen	Lawns	Poor	Chamber	Gymnocolea inflata, Vaccinium oxycoccos, Cassandra calyculata, Aster nemoralis, Kalmia polifolia, Andromeda glauca, Drosera rotundifolia, Coptis groenlandica, Rynchospora alba, Carex limosa, Carex oligosperma, Smilacina trifolia	0.7		0.7	g CO2m-2 d-1									0.7	g CO2m-2 d-1 (winter)					as part of avg
Trudeau et al. 2014	Fen	Poor Fen	Quebec	La Grande river, James Bay	Taiga Shield	2009	Total winter flux	54.115	-72.5017	140		ALL	Total of all ecotypes (pool, hollow, lawn, hummock, peatland)		Chamber							150.8	150.8	g CO2 m-2 seasonal-1	season				150.8	g CO2 m-2 seasonal-1 (winter)					as part of avg
Trudeau et al. 2014	Fen	Poor Fen	Quebec	La Grande river, James Bay	Taiga Shield	2009	Growing Season (July-Oct?)	54.115	-72.5017	140		Oligotrophic patterned poor fen	Hollows	Poor	Chamber	Sphagnum cuspidatum, Gymnocolea inflata, Vaccinium oxycoccos, Menyanthese trifoliata, Carex limosa, Carex oligosperma, Cassandra calyculata	-0.7		-0.7	g CO2m-2 d-1									1.5	g CO2m-2 d-1 (growing season)					as part of avg
Trudeau et al. 2014	Fen	Poor Fen	Quebec	La Grande river, James Bay	Taiga Shield	2009	Growing Season (July-Oct?)	54.115	-72.5017	140		Oligotrophic patterned poor fen	Hummocks	Poor	Chamber	Sphagnum fuscum, Vaccinium oxycoccos, Cassandra calyculata, Kalmia polifolia, Carex limosa, Carex oligosperma, Smilacina trifolia, Ledum groenlandicum, Menyanthese trifoliata, Empetrum nigrum, Rubus chamaemorus, Picea mariana	2.1		2.1	g CO2m-2 d-1									10.4	g CO2m-2 d-1 (growing season)					as part of avg
Trudeau et al. 2014	Fen	Poor Fen	Quebec	La Grande river, James Bay	Taiga Shield	2009	Growing Season (July-Oct?)	54.115	-72.5017	140		Oligotrophic patterned poor fen	Lawns	Poor	Chamber	Gymnocolea inflata, Vaccinium oxycoccos, Cassandra calyculata, Aster nemoralis, Kalmia polifolia, Andromeda glauca, Drosera rotundifolia, Coptis groenlandica, Rynchospora alba, Carex limosa, Carex oligosperma, Smilacina trifolia	0.3		0.3	g CO2m-2 d-1									4.9	g CO2m-2 d-1 (growing season)					as part of avg
Trudeau et al. 2014	Fen	Poor Fen	Quebec	La Grande river, James Bay	Taiga Shield	2009	Total Growing season	54.115	-72.5017	140		ALL	Total of all ecotypes (pool, hollow, lawn, hummock, peatland)		Chamber							247.7	247.7	g CO2 m-2 seasonal-1	season				704.8	g CO2 m-2 seasonal-1 (growing season)					as part of avg
Trudeau et al. 2014	Fen	Poor Fen	Quebec	La Grande river, James Bay	Taiga Shield	2010	Annual values	54.115	-72.5017	140		Oligotrophic patterned poor fen	Hollows	Poor	Chamber	Gymnocolea inflata, Vaccinium oxycoccos, Cassandra calyculata, Aster nemoralis, Kalmia polifolia, Andromeda glauca, Drosera rotundifolia, Coptis groenlandica, Rynchospora alba, Carex limosa, Carex oligosperma, Smilacina trifolia	-0.02		-0.02	g CO2m-2 d-1									0.7	g CO2m-2 d-1 (annual)					as part of avg
Trudeau et al. 2014	Fen	Poor Fen	Quebec	La Grande river, James Bay	Taiga Shield	2010	Annual values	54.115	-72.5017	140		Oligotrophic patterned poor fen	Hummocks	Poor	Chamber	Sphagnum fuscum, Vaccinium oxycoccos, Cassandra calyculata, Kalmia polifolia, Carex limosa, Carex oligosperma, Smilacina trifolia, Ledum groenlandicum, Menyanthese trifoliata, Empetrum nigrum, Rubus chamaemorus, Picea mariana	1.5		1.5	g CO2m-2 d-1									5.8	g CO2m-2 d-1 (annual)					as part of avg
Trudeau et al. 2014	Fen	Poor Fen	Quebec	La Grande river, James Bay	Taiga Shield	2010	Annual values	54.115	-72.5017	140		Oligotrophic patterned poor fen	Lawns	Poor	Chamber	Gymnocolea inflata, Vaccinium oxycoccos, Cassandra calyculata, Aster nemoralis, Kalmia polifolia, Andromeda glauca, Drosera rotundifolia, Coptis groenlandica, Rynchospora alba, Cares limosa, Carex oligosperma, Smilacina trifolia	0.5		0.5	g CO2m-2 d-1									2.2	g CO2m-2 d-1 (annual)					as part of avg
Trudeau et al. 2014	Fen	Poor Fen	Quebec	La Grande river, James Bay	Taiga Shield	2010	Annual	54.115	-72.5017	140		ALL	Total of all ecotypes (pool, hollow, lawn, hummock, peatland)		Chamber							272.4	272.4	g CO2 m-2 yr-1	year				755.6	g CO2 m-2 yr-1 (Annual)					as part of avg
Trudeau et al. 2014	Fen	Poor Fen	Quebec	La Grande river, James Bay	Taiga Shield	2010	Winter	54.115	-72.5017	140		Oligotrophic patterned poor fen	Hollows	Poor	Chamber	Gymnocolea inflata, Vaccinium oxycoccos, Cassandra calyculata, Aster nemoralis, Kalmia polifolia, Andromeda glauca, Drosera rotundifolia, Coptis groenlandica, Rynchospora alba, Carex limosa, Carex oligosperma, Smilacina trifolia	0.2		0.2	g CO2m-2 d-1									0.2	g CO2m-2 d-1 (winter)					as part of avg
Trudeau et al. 2014	Fen	Poor Fen	Quebec	La Grande river, James Bay	Taiga Shield	2010	Winter	54.115	-72.5017	140		Oligotrophic patterned poor fen	Hummocks	Poor	Chamber	Sphagnum fuscum, Vaccinium oxycoccos, Cassandra calyculata, Kalmia polifolia, Carex limosa, Carex oligosperma, Smilacina trifolia, Ledum groenlandicum, Menyanthese trifoliata, Empetrum nigrum, Rubus chamaemorus, Picea mariana	2.7		2.7	g CO2m-2 d-1									2.7	g CO2m-2 d-1 (winter)					as part of avg
Trudeau et al. 2014	Fen	Poor Fen	Quebec	La Grande river, James Bay	Taiga Shield	2010	Winter	54.115	-72.5017	140		Oligotrophic patterned poor fen	Lawns	Poor	Chamber	Gymnocolea inflata, Vaccinium oxycoccos, Cassandra calyculata, Aster nemoralis, Kalmia polifolia, Andromeda glauca, Drosera rotundifolia, Coptis groenlandica, Rynchospora alba, Cares limosa, Carex oligosperma, Smilacina trifolia	0.7		0.7	g CO2m-2 d-1									0.7	g CO2m-2 d-1 (winter)					as part of avg
Trudeau et al. 2014	Fen	Poor Fen	Quebec	La Grande river, James Bay	Taiga Shield	2010	Total Winter flux	54.115	-72.5017	140		ALL	Total of all ecotypes (pool, hollow, lawn, hummock, peatland)		Chamber							150.8	150.8	g CO2 m-2 seasonal-1	season				150.8	g CO2 m-2 seasonal-1 (winter)					as part of avg
Trudeau et al. 2014	Fen	Poor Fen	Quebec	La Grande river, James Bay	Taiga Shield	2010	Growing Season (July-Oct?)	54.115	-72.5017	140		Oligotrophic patterned poor fen	Hollows	Poor	Chamber	Gymnocolea inflata, Vaccinium oxycoccos, Cassandra calyculata, Aster nemoralis, Kalmia polifolia, Andromeda glauca, Drosera rotundifolia, Coptis groenlandica, Rynchospora alba, Carex limosa, Carex oligosperma, Smilacina trifolia	-0.3		-0.3	g CO2m-2 d-1									1.3	g CO2m-2 d-1 (growing season)					as part of avg
Trudeau et al. 2014	Fen	Poor Fen	Quebec	La Grande river, James Bay	Taiga Shield	2010	Growing Season (July-Oct?)	54.115	-72.5017	140		Oligotrophic patterned poor fen	Hummocks	Poor	Chamber	Sphagnum fuscum, Vaccinium oxycoccos, Cassandra calyculata, Kalmia polifolia, Carex limosa, Carex oligosperma, Smilacina trifolia, Ledum groenlandicum, Menyanthese trifoliata, Empetrum nigrum, Rubus chamaemorus, Picea mariana	0.03		0.03	g CO2m-2 d-1									10	g CO2m-2 d-1 (growing season)					as part of avg
Trudeau et al. 2014	Fen	Poor Fen	Quebec	La Grande river, James Bay	Taiga Shield	2010	Growing Season (July-Oct?)	54.115	-72.5017	140		Oligotrophic patterned poor fen	Lawns	Poor	Chamber	Gymnocolea inflata, Vaccinium oxycoccos, Cassandra calyculata, Aster nemoralis, Kalmia polifolia, Andromeda glauca, Drosera rotundifolia, Coptis groenlandica, Rynchospora alba, Cares limosa, Carex oligosperma, Smilacina trifolia	0.3		0.3	g CO2m-2 d-1									4.1	g CO2m-2 d-1 (growing season)					as part of avg
Trudeau et al. 2014	Fen	Poor Fen	Quebec	La Grande river, James Bay	Taiga Shield	2010	Total Growing season	54.115	-72.5017	140		ALL	Total of all ecotypes (pool, hollow, lawn, hummock, peatland)		Chamber							124	124	g CO2 m-2 seasonal-1	season				604.2	g CO2 m-2 seasonal-1 (growing season)					as part of avg
Burton/Schreader/Griffis	Fen	RichInt Fen	Manitoba	Churchill	Hudson Plains	1993-1999	approx June to Aug	58	-94	126	27	Extensive, Flat sedge fen	Hummocky	Not defined	EC	Sedges-Carex aquatilis(hummocks) and moss Scorpidium turgescens (hollows)	-0.863333					-72.7833			season	215.1	-72.7833	142.317							yes
Burton et al. 1996	Fen	RichInt Fen	Manitoba	Churchill	Hudson Plains	1993	July 17-Aug 24	58	-94	126	27	Extensive, Flat sedge fen	Hummocky	Not defined	EC	Sedges-Carex aquatilis(hummocks) and moss Scorpidium turgescens (hollows)	1.12		1.12	g CO2 m-2 d-1		30	30	g CO2 m-2 season-1	season										as part of avg	This value (30) came from Table 1 in Griffis 2000 paper. There were no respiration or winter values.
Schreader et al. 1998	Fen	RichInt Fen	Manitoba	Churchill	Hudson Plains	1994	June 13-August 26	58	-94	126	75	Extensive(freshwater system with restricted drainage)	Hummocks and Hollows	Not defined	EC	Sedge dominated( Carex aquatilis, Carex Limosa, Carex Saxatilis, Carex Gynocrates	1.1		1.1	g CO2 m-2 d-1		80.3	80.3	g CO2 m-2 season-1	season										as part of avg	Daily value 1 is from Griffis 2000 Table 1. Daily value 1.1 is from Schreader Table 4a.
Griffis et al. 2000	Fen	RichInt Fen	Manitoba	Churchill	Hudson Plains	1996	June-Aug	58.75	-94.0667	121	75	Extensive-Non patterned	Hollows and Hummocks	Not defined	EC	Scorpidium turgescens, Carex aquatilis, C. limosa, C. saxatilis, C. gynocrates, betula grandulosa, Ledum decumbens, Salix arctophila, Cladina stellaris/rangiferina, Dicranum undulatum	-3.1		-3.1	g CO2 m-2 d-1		-235	-235	g CO2 m-2 season-1	season										as part of avg
Griffis et al. 2000	Fen	RichInt Fen	Manitoba	Churchill	Hudson Plains	1997	June-Aug	58.75	-94.0667	121	75	Extensive-Non patterned	Hollows and Hummocks	Not defined	EC	Scorpidium turgescens, Carex aquatilis, C. limosa, C. saxatilis, C. gynocrates, betula grandulosa, Ledum decumbens, Salix arctophila, Cladina stellaris/rangiferina, Dicranum undulatum	-0.7		-0.7	g CO2 m-2 d-1		-49	-49	g CO2 m-2 season-1	season										as part of avg
Griffis et al. 2000	Fen	RichInt Fen	Manitoba	Churchill	Hudson Plains	1998	June-Aug	58.75	-94.0667	121	75	Extensive-Non patterned	Hollows and Hummocks	Not defined	EC	Scorpidium turgescens, Carex aquatilis, C. limosa, C. saxatilis, C. gynocrates, betula grandulosa, Ledum decumbens, Salix arctophila, Cladina stellaris/rangiferina, Dicranum undulatum	-3.1		-3.1	g CO2 m-2 d-1		-229	-229	g CO2 m-2 season-1	season										as part of avg
Griffis et al. 2000	Fen	RichInt Fen	Manitoba	Churchill	Hudson Plains	1999	June-Aug	58.75	-94.0667	121	72	Extensive-Non patterned	Hollows and Hummocks	Not defined	EC	Scorpidium turgescens, Carex aquatilis, C. limosa, C. saxatilis, C. gynocrates, betula grandulosa, Ledum decumbens, Salix arctophila, Cladina stellaris/rangiferina, Dicranum undulatum	-0.5		-0.5	g CO2 m-2 d-1		-34	-34	g CO2 m-2 season-1	season										as part of avg
Rouse et al. 2002	Fen	RichInt Fen	Manitoba	Churchill	Hudson Plains	1994	early June- end of Aug	58.75	-94.07	121		Extensive-Non patterned	Hollows and Hummocks	Not defined	EC	Carex aquatilis, Carex limosa, Carex saxatilis, Carex gynocrates, Scorpidum turgescens						196.043	53.5	g CO2-C m-2 yr-1	year (winter estimated)										no	mean daily carbon loss of -0.5 g CO2 per m2 and applied it to the period with snow cover following Zimov et al. 1993. No respiration data.
Rouse et al. 2002	Fen	RichInt Fen	Manitoba	Churchill	Hudson Plains	1996	early June- end of Aug	58.75	-94.07	121		Extensive-Non patterned	Hollows and Hummocks	Not defined	EC	Carex aquatilis, Carex limosa, Carex saxatilis, Carex gynocrates, Scorpidum turgescens						-115.06	-31.4	g CO2-C m-2 yr-1	year (winter estimated)										no	mean daily carbon loss of -0.5 g CO2 per m2 and applied it to the period with snow cover following Zimov et al. 1993. No respiration data.
Rouse et al. 2002	Fen	RichInt Fen	Manitoba	Churchill	Hudson Plains	1997	early June- end of Aug	58.75	-94.07	121		Extensive-Non patterned	Hollows and Hummocks	Not defined	EC	Carex aquatilis, Carex limosa, Carex saxatilis, Carex gynocrates, Scorpidum turgescens						71.0883	19.4	g CO2-C m-2 yr-1	year (winter estimated)										no	mean daily carbon loss of -0.5 g CO2 per m2 and applied it to the period with snow cover following Zimov et al. 1993. No respiration data.
Rouse et al. 2002	Fen	RichInt Fen	Manitoba	Churchill	Hudson Plains	1998	early June- end of Aug	58.75	-94.07	121		Extensive-Non patterned	Hollows and Hummocks	Not defined	EC	Carex aquatilis, Carex limosa, Carex saxatilis, Carex gynocrates, Scorpidum turgescens						-109.93	-30	g CO2-C m-2 yr-1	year (winter estimated)										no	mean daily carbon loss of -0.5 g CO2 per m2 and applied it to the period with snow cover following Zimov et al. 1993. No respiration data.
Rouse et al. 2002	Fen	RichInt Fen	Manitoba	Churchill	Hudson Plains	1999	early June- end of Aug	58.75	-94.07	121		Extensive-Non patterned	Hollows and Hummocks	Not defined	EC	Carex aquatilis, Carex limosa, Carex saxatilis, Carex gynocrates, Scorpidum turgescens						89.7765	24.5	g CO2-C m-2 yr-1	year (winter estimated)										no	mean daily carbon loss of -0.5 g CO2 per m2 and applied it to the period with snow cover following Zimov et al. 1993. No respiration data.
Humphreys et al. unpublished data	Fen	RichInt Fen	Ontario	Victor MOE	Hudson Plains	2010-13	Nov-Oct	52.7	-83.9	151					EC			-10.5562				-223.525			year		-437.525	-223.525							yes
Humphreys et al. unpublished data	Fen	RichInt Fen	Ontario	Victor MOE	Hudson Plains	2010-11	Nov-Oct	52.7	-83.9	151					EC							-212.532	-58	g C m-2 y-1	year										as part of avg
Humphreys et al. unpublished data	Fen	RichInt Fen	Ontario	Victor MOE	Hudson Plains	2011-12	Nov-Oct	52.7	-83.9	151					EC							-260.169	-71	g C m-2 y-1	year										as part of avg
Humphreys et al. unpublished data	Fen	RichInt Fen	Ontario	Victor MOE	Hudson Plains	2012-13	Nov-Oct	52.7	-83.9	151					EC							-197.875	-54	g C m-2 y-1	year										as part of avg
Humphreys et al. unpublished data	Fen	RichInt Fen	Ontario	Victor MOE	Hudson Plains	2010-11	May-Aug seasonal	52.7	-83.9	151					EC							-307.805	-84	g C m-2 season-1	season										no
Humphreys et al. unpublished data	Fen	RichInt Fen	Ontario	Victor MOE	Hudson Plains	2011-12	May-Aug seasonal	52.7	-83.9	151					EC							-351.777	-96	g C m-2 season-1	season										no
Humphreys et al. unpublished data	Fen	RichInt Fen	Ontario	Victor MOE	Hudson Plains	2012-13	May-Aug seasonal	52.7	-83.9	151					EC							-296.812	-81	g C m-2 season-1	season										no
Klinger et al. 1994	Fen	RichInt Fen	Ontario	Interior Fen Site	Hudson Plains	1990	Mid June- early Oct	51.5117	-80.88	159		Treed fen	Hummocks/ mounds	6.48	Chamber	Larix laricina, picea mariana, Sphagnum fuscum,	-1.4		-58.3333	mg CO2 m-2 hr-1		77	77	g CO2 m-2 season-1	season	185.4	77	262.4							yes	Daily original value is an average of 5 plot values. Sampled once in July and once in October, not sure if this value is an average of the two.
Whiting 1994	Fen	RichInt Fen	Ontario	James Bay-Interior Fen	Hudson Plains	1990	June 11-Aug 20	51.5117	-80.88	159	153	Treed fen	Hummocks/ mounds	6.48	Chamber	Larix laricina, picea mariana, Sphagnum fuscum, sedges		2.41985				76.9513	21	g CO2-C m-2 season-1	season	185.4	76.9513	262.351	0.0657143	mg CO2 m-2 s-1					yes
Whiting 1994	Fen	RichInt Fen	Ontario	James Bay-Coastal Fen	Hudson Plains	1990	June 12-Aug 21	51.47	-80.6167	160	153	Treed low shrub fen	ridges	6.86	Chamber	Larix laricina, B. pumila, Myrica gale, sedges, forbes, horsetails, bryophytes		-0.687065				-21.9861	-6	g CO2-C m-2 season-1	season	184.5	-21.9861	162.514	0.0828571	mg CO2 m-2 s-1					yes
Klinger et al. 1994	Fen	RichInt Fen	Ontario	Moosenee fen Site	Hudson Plains	1990	Mid June- early Oct	51.3	-80.6333	162		Raised estuary- Treed	Hummocks and Hollows	6.75	Chamber	Larix laricina, Picea mariana, Alnus rugosa, Ledum groenlandicum, Betula pumila, Sphagnum spp.	8.2992		345.8	mg CO2 m-2 hr-1	268.894				season	182.7	268.894	451.594							yes	Daily original value is an average of 5 plot values. Sampled once in July and once in October, not sure if this value is an average of the two.
Klinger et al. 1994	Fen	RichInt Fen	Ontario	Coastal Fen Site	Hudson Plains	1990	Mid June- early Oct	51.47	-80.6167	160		Treed low shrub fen	ridges	6.86	Chamber	Larix laricina, B. pumila, Myrica gale, sedges, forbes, horsetails, bryophytes	-3.7506		-156.275	mg CO2 m-2 hr-1	-120.019	-23	-23	g CO2 m-2 season-1	season	184.5	-23	161.5							yes	Daily original value is an average of 5 plot values. Sampled once in July and once in October, not sure if this value is an average of the two.
Syed et al. 2006	Fen	RichInt Fen	Alberta	North of Edmonton	Boreal Plains	2004	May-Oct	54.9538	-112.467	169		Moderately Rich-treed	flat terrain, homogeneous veg.	6.2	EC	stunted Picea mariana, Larix laricina, Betula pumila, Sphagnum spp. (S. angustifolium, S. fuscum), Drepanocladus aduncus, Aulocomium palustre, Pleurozium schreberi	-38.0246		-10	umol m-2 s(second?)-1		-527.666	-144	g C m-2 y-1	year				569	g C m-2 y-1					yes
Flanagan and Syed 2011	Fen	RichInt Fen	Alberta	North of Edmonton	Boreal Plains	2004-2009	year round	54.9538	-112.467	169		Moderately Rich-treed	flat terrain, homogeneous veg.	6.2	EC			-14.6912	corrected			-692.561	-189	g C m-2 y-1	year		-888.561	-692.561							yes
Suyker et al. 1997	Fen	RichInt Fen	Saskatchewan	Prince Albert	Boreal Plains	1994	May-Oct	53.95	-105.95	167		Open graminoid	Rich	7.1	EC	Carex lasiocarpa, Betula pumila, Menyanthes trifoliata, Drepanocladus spp.		-9.65456				-322.462	-88	g C m-2 season-1	season	178.2	-322.462	-144.262							yes
Sonnentag et al. 2010	Fen	RichInt Fen	Saskatchewan	North of Prince Albert	Boreal Plains	2003-2006	May-Nov	53.8	-104.62	161		Open, minerotrophic, moderately rich	Open Depression	Moderately rich	EC	Larix laricina, Andromeda polifolia, Betula glandulosa, Carex spp.		-13.912				-447.966			season	183.6	-447.966	-264.366			1234.88	337	g C m-2 period -1		yes
Sonnentag et al. 2010	Fen	RichInt Fen	Saskatchewan	North of Prince Albert	Boreal Plains	2003	May-Nov	53.8	-104.62	161		Open, minerotrophic, moderately rich	Open Depression	Moderately rich	EC	Larix laricina, Andromeda polifolia, Betula glandulosa, Carex spp.						29.3148	8	g CO2-C m-2 period-1	season							332	g C m-2 period -1		as part of avg
Sonnentag et al. 2010	Fen	RichInt Fen	Saskatchewan	North of Prince Albert	Boreal Plains	2004	May-Nov	53.8	-104.62	161		Open, minerotrophic, moderately rich	Depression	Moderately rich	EC	Larix laricina, Andromeda polifolia, Betula glandulosa, Carex spp.						-509.344	-139	g CO2-C m-2 period-1	season							380	g C m-2 period -1		as part of avg
Sonnentag et al. 2010	Fen	RichInt Fen	Saskatchewan	North of Prince Albert	Boreal Plains	2005	May-Nov	53.8	-104.62	161		Open, minerotrophic, moderately rich	Depression	Moderately rich	EC	Larix laricina, Andromeda polifolia, Betula glandulosa, Carex spp.						-597.288	-163	g CO2-C m-2 period-1	season							265	g C m-2 period -1		as part of avg
Sonnentag et al. 2010	Fen	RichInt Fen	Saskatchewan	North of Prince Albert	Boreal Plains	2006	May-Nov	53.8	-104.62	161		Open, minerotrophic, moderately rich	Depression	Moderately rich	EC	Larix laricina, Andromeda polifolia, Betula glandulosa, Carex spp.						-714.547	-195	g CO2-C m-2 period-1	season							371	g C m-2 period -1		as part of avg
Adkinson et al. 2011	Fen	RichInt Fen	Alberta	North-Central Alberta	Boreal Plains	2004-2006	May- Oct	54.47	-113.32	165		Extreme-rich fen	Flat with some small hummocks	Rich	EC	Carex lasiocarpa, Drepanocladus aduncus, Aulacomnium palustre		-8.48722				-280.078			season	180	-280.078	-100.078							yes
Glenn et al. 2006	Fen	RichInt Fen	Alberta	North-Central Alberta	Boreal Plains	2004	May 19- Nov 15	54.47	-113.32	165		Extreme-rich fen	Flat with some small hummocks	6.5	EC	Carex lasiocarpa, Drepanocladus aduncus, Aulacomnium palustre, Salix pedicellaris						-113.595	-31	g CO2-C m-2 6months-1	season				327	g C m-2 6months -1					no	These are cumulative growing season values
Adkinson et al. 2011	Fen	RichInt Fen	Alberta	North-Central Alberta	Boreal Plains	2004	May- Oct	54.47	-113.32	165		Extreme-rich fen	Flat with some small hummocks	Rich	EC	Carex lasiocarpa, Drepanocladus aduncus, Aulacomnium palustre						-126.42	-34.5	g C m-2 period-1	season										as part of avg	These are cumulative growing season values. Ecosystem respiration values an be extrapolated from a graph, but no actual values.
Adkinson et al. 2011	Fen	RichInt Fen	Alberta	North-Central Alberta	Boreal Plains	2005	May- Oct	54.47	-113.32	165		Extreme-rich fen	Flat with some small hummocks	Rich	EC	Carex lasiocarpa, Drepanocladus aduncus, Aulacomnium palustre						-560.645	-153	g C m-2 period-1	season										as part of avg	These are cumulative growing season values. Ecosystem respiration values an be extrapolated from a graph, but no actual values.
Adkinson et al. 2011	Fen	RichInt Fen	Alberta	North-Central Alberta	Boreal Plains	2006	May- Oct	54.47	-113.32	165		Extreme-rich fen	Flat with some small hummocks	Rich	EC	Carex lasiocarpa, Drepanocladus aduncus, Aulacomnium palustre						-153.17	-41.8	g C m-2 period-1	season										as part of avg	These are cumulative growing season values. Ecosystem respiration values an be extrapolated from a graph, but no actual values.
Startsev et al. 2016	Fen	RichInt Fen	Alberta	Mid Boreal-Anzac	Boreal Plains	2007 - 2010	June 1 - September 30	56.4	-111.03	169		Internal lawn			Chamber			-7.72223				-261.011	-71.23	g C m-2 season-1	season	176.4	-261.011	-84.6114							yes
Startsev et al. 2016	Fen	RichInt Fen	Nortwest Territories	High Boreal-Fort Simpson	Taiga Plains	2007 - 2010	June 1 - September 30	61.63	-121.4	143		Collapse scar - developing fen			Chamber			-3.00707				-86.0022	-23.47	g C m-2 season-1	season	199.8	-86.0022	113.798							yes
Startsev et al. 2016	Fen	RichInt Fen	Nortwest Territories	Low Sub Arctic-Norman Wells	Taiga Plains	2007 - 2010	June 1 - September 30	65.21	-127.01	132		Collapse scar - developing fen			Chamber			-7.22876				-190.839	-52.08	g C m-2 season-1	season	209.7	-190.839	18.8609							yes
Startsev et al. 2016	Fen	RichInt Fen	Nortwest Territories	High Sub Arctic-Inuvik	Taiga Plains/Southern Arctic	2007 - 2010	June 1 - September 30	68.32	-133.43	112		polygonal trench			Chamber			-13.9556				-312.605	-85.31	g C m-2 season-1	season	227.7	-312.605	-84.9053							yes
Lafleur et al. 1997	Fen	RichInt Fen	Manitoba	Thompson	Boreal Shield	1994	May-Sept (124 days)	56.5167	-98.7	144		Minerotrophic	Rich	Rich	EC	Sphagnum/Tamarack						113.228	30.9	g CO2-C m-2 season-1	season										no
Lafleur et al. 1997	Fen	RichInt Fen	Manitoba	Thompson	Boreal Shield	1994	Spring	56.5167	-98.7	144		Minerotrophic	Rich	Rich	EC	Sphagnum/Tamarack	11.1396		3.04	g C m-2 d-1		211.433	57.7	g CO2-C m-2 season-1	season										no
Lafleur et al. 1997	Fen	RichInt Fen	Manitoba	Thompson	Boreal Shield	1994	Summer	56.5167	-98.7	144		Minerotrophic	Rich	Rich	EC	Sphagnum/Tamarack	-2.96812		-0.81	g C m-2 d-1		-254.672	-69.5	g CO2-C m-2 season-1	season										no
Lafleur et al. 1997	Fen	RichInt Fen	Manitoba	Thompson	Boreal Shield	1994	Fall	56.5167	-98.7	144		Minerotrophic	Rich	Rich	EC	Sphagnum/Tamarack	8.20813		2.24	g C m-2 d-1		156.101	42.6	g CO2-C m-2 season-1	season										no
Joiner et al. 1999	Fen	RichInt Fen	Manitoba	Thompson	Boreal Shield	1994&1996	April 9-Sept 19 (124 days)	56.5167	-98.7	144		Rich- low relief dome	Hummock/hollows	Rich	EC	Sphagnum spp., Drepandocladus exannulatus, Manyanthes trifoliata, Carex spp., Larix laricina, Betula grandulosa,		-3.86792				-111.396			season	198.9	-111.396	87.5039							yes
Joiner et al. 1999	Fen	RichInt Fen	Manitoba	Thompson	Boreal Shield	1994	April 9-Sept 19 (124 days)	56.5167	-98.7	144		Rich- low relief dome	Hummock/hollows	Rich	EC	Sphagnum spp., Drepandocladus exannulatus, Manyanthes trifoliata, Carex spp., Larix laricina, Betula grandulosa,						112.862	30.8	g C m-2 period-1	season										as part of avg
Joiner et al. 1999	Fen	RichInt Fen	Manitoba	Thompson	Boreal Shield	1996	April 9-Sept 19 (124 days)	56.5167	-98.7	144		Rich- low relief dome	Hummock/hollows	Rich	EC	Sphagnum spp., Drepandocladus exannulatus, Manyanthes trifoliata, Carex spp., Larix laricina, Betula grandulosa,						-335.654	-91.6	g C m-2 period-1	season										as part of avg
Joiner et al. 1999	Fen	RichInt Fen	Manitoba	Thompson	Boreal Shield	1996	April 9-Sept 19 (124 days)	56.5167	-98.7	144		Rich- low relief dome	Hummock/hollows	Rich	EC	Sphagnum spp., Drepandocladus exannulatus, Manyanthes trifoliata, Carex spp., Larix laricina, Betula grandulosa,	1.24588		0.34	g C m-2 d-1		23.8182	6.5	g C m-2 period-1	season										no
Joiner et al. 1999	Fen	RichInt Fen	Manitoba	Thompson	Boreal Shield	1996	April 9-Sept 19 (124 days)	56.5167	-98.7	144		Rich- low relief dome	Hummock/hollows	Rich	EC	Sphagnum spp., Drepandocladus exannulatus, Manyanthes trifoliata, Carex spp., Larix laricina, Betula grandulosa,	-4.50715		-1.23	g C m-2 d-1		-387.321	-105.7	g C m-2 period-1	season										no
Joiner et al. 1999	Fen	RichInt Fen	Manitoba	Thompson	Boreal Shield	1996	April 9-Sept 19 (124 days)	56.5167	-98.7	144		Rich- low relief dome	Hummock/hollows	Rich	EC	Sphagnum spp., Drepandocladus exannulatus, Manyanthes trifoliata, Carex spp., Larix laricina, Betula grandulosa,	1.46574		0.4	g C m-2 d-1		27.849	7.6	g C m-2 period-1	season										no
McLaughlin unpublished data	Fen	RichInt Fen	Ontario	White River Ontario	Boreal Shield	2009-2011	May - November	48.35	85.35	168		Intermediate fen			Chamber		-1.78424		-1.78424	g CO2 m-2 d-1	-59.9506				season	177.3	-59.9506	117.349							yes
McLaughlin unpublished data	Fen	RichInt Fen	Ontario	White River Ontario	Boreal Shield	2009-2011	May - November	48.35	85.35	168		Rich fen			Chamber		-0.346192		-0.346192	g CO2 m-2 d-1	-11.632				season	177.3	-11.632	165.668							yes
Chasmer et al. 2012	Fen	RichInt Fen	Nortwest Territories	Scotty Creek Watershed	Taiga Plains	2008	April 26-June 6	61.3	121.3	140		Channel fen	Flat	Not defined	Chamber	Carex spp., Helodium blandowii, Brachytheuum rivulane, Aulacommium palustre, Sphagnum squarrosum	1.2096		0.014	mg CO2 m-2 seconds-1	33.8688				season	202.5	33.8688	236.369	0.042	mg CO2 m-2 s-1					yes	Daily value is an average of three. Is a fen, not permafrost. ER is the average midday total respiration

## Sheet: Methane
Reference	Peatland Type	Peat type2	Province	Location	Ecozone	Study years	Month	Latitude (Decimal Deg)	Longitude (Decimal Deg)	# of Days in Growing Season	Ecological type	Microtopography	PH	Method	Dominant PFT	Average CH4 Flux (daily) (mg CH4 m-2 d-1)	Daily from seasonal	Value in original units	Units	Seasonal from daily (g CH4 m-2 season)	Annual or seasoal CH4 Flux (g CH4 m-2 y-1)	Value in original units	Units		Winter as f(daily)	Seasonal	Annual (with winter daily)	Value used	Notes:
Ball 1996	Bog	Bog	Quebec	Frontenac provincial park	Atlantic Maritime	1995-1996	July-Oct(95), May-June(96)	46.1	-71.3667	189	Ombrotrophic, Treed, mixed shrub Bog	Raised Hummock	NA	Chamber	Picea mariana, Ledum groenlandicum, Sphagnum fuscum (Site R)	29.03			mg CH4 m-2 d-1	5.48667				seasonal	1.1968	5.48667	6.68347	yes
Ball 1996	Bog	Bog	Quebec	Frontenac provincial park	Atlantic Maritime	1995-1996	July-Oct(95), May-June(96)	46.1	-71.3667	189	Ombrotrophic, Open low shrub Bog	Lawn	NA	Chamber	Chamaedaphne calyculata, Sphagnum rubellum (Site L)	37.19			mg CH4 m-2 d-1	7.02891				seasonal	1.1968	7.02891	8.22571	yes
Ball 1996	Bog	Bog	Quebec	Frontenac provincial park	Atlantic Maritime	1995-1996	July-Oct(95), May-June(96)	46.1	-71.3667	189	Ombrotrophic, Open graminoid Bog	Floating moss mat	NA	Chamber	Rhynchospora alba, Sphagnum papillosum (Site G)	71.88			mg CH4 m-2 d-1	13.5853				seasonal	1.1968	13.5853	14.7821	yes
Ball 1996	Bog	Bog	Quebec	Frontenac provincial park	Atlantic Maritime	1995-1996	July-Oct(95), May-June(96)	46.1	-71.3667	189	Open low shrub Bog	Low Hummock	NA	Chamber	Chamaedaphne calyculata, Sphagnum rubellum, Picea mariana (Site H)	50.95			mg CH4 m-2 d-1	9.62955				seasonal	1.1968	9.62955	10.8264	yes
Strack and Zuback 2013	Bog	Bog	Quebec	Bois-des-bel	Atlantic Maritime	2010	May 1st-October 31st	47.9671	-69.4285	193	Open	Hummock, Hollow		Chamber							8.8141	6.6	g CH4-C m-2 y-1	annual		7.34509	8.8141	yes	Annual
Strack and Zuback 2013	Bog	Bog	Quebec	Bois-des-bel	Atlantic Maritime	2010	May 1st-October 31st	47.9671	-69.4285	193	Open	Hummock, Hollow		Chamber			38.0574				7.34509	5.5	g CH4-C m-2 season-1					as part of avg	summer
Strack and Zuback 2013	Bog	Bog	Quebec	Bois-des-bel	Atlantic Maritime	2010	Nov1st -April 30th	47.9671	-69.4285	193	Open	Hummock, Hollow		Chamber							1.46902	1.1	g CH4-C m-2 season-1					as part of avg	winter
Dalva et al. 2001	Bog	Bog	Nova Scotia	Kejimkujik	Atlantic Maratime	1995	July-November	44.425	-65.2167	218	50% Sphagnum cover with the rest in shrubs and trees (see dominant PFT)	Hummock, Lawn, Bank, Pool		Chamber	Sphagnum spp. (S. centrale, S. imbricatum, S. fallax, S. magellanicum, S. torreyanum), Calamogrostis canadensis, Dulichium arndinaceum, Juncus effusus, Alnus spp., Abies balsamea, Picea glauca	18.5			mg m-2 d-1									no
Dalva et al. 2001	Bog	Bog	Nova Scotia	Kejimkujik	Atlantic Maratime	1996	May-November	44.425	-65.2167	218	50% Sphagnum cover with the rest in shrubs and trees (see dominant PFT)	Hummock, Lawn, Bank, Pool		Chamber	Sphagnum spp. (S. centrale, S. imbricatum, S. fallax, S. magellanicum, S. torreyanum), Calamogrostis canadensis, Dulichium arndinaceum, Juncus effusus, Alnus spp., Abies balsamea, Picea glauca	63.7			mg m-2 d-1									no
Dalva et al. 2001	Bog	Bog	Nova Scotia	Kejimkujik	Atlantic Maratime	1995&1996	July-November	44.425	-65.2167	218	50% Sphagnum cover with the rest in shrubs and trees (see dominant PFT)	Hummock		Chamber	Sphagnum spp. (S. centrale, S. imbricatum, S. fallax, S. magellanicum, S. torreyanum), Calamogrostis canadensis, Dulichium arndinaceum, Juncus effusus, Alnus spp., Abies balsamea, Picea glauca	12.55			mg m-2 d-1	2.7359				seasonal	0.9996	2.7359	3.7355	yes
Dalva et al. 2001	Bog	Bog	Nova Scotia	Kejimkujik	Atlantic Maratime	1995	July-November	44.425	-65.2167	218	50% Sphagnum cover with the rest in shrubs and trees (see dominant PFT)	Hummock		Chamber	Sphagnum spp. (S. centrale, S. imbricatum, S. fallax, S. magellanicum, S. torreyanum), Calamogrostis canadensis, Dulichium arndinaceum, Juncus effusus, Alnus spp., Abies balsamea, Picea glauca	18.5			mg m-2 d-1									as part of avg
Dalva et al. 2001	Bog	Bog	Nova Scotia	Kejimkujik	Atlantic Maratime	1996	May-November	44.425	-65.2167	218	50% Sphagnum cover with the rest in shrubs and trees (see dominant PFT)	Hummock		Chamber	Sphagnum spp. (S. centrale, S. imbricatum, S. fallax, S. magellanicum, S. torreyanum), Calamogrostis canadensis, Dulichium arndinaceum, Juncus effusus, Alnus spp., Abies balsamea, Picea glauca	6.6			mg m-2 d-1									as part of avg
Dalva et al. 2001	Bog	Bog	Nova Scotia	Kejimkujik	Atlantic Maratime	1995&1996	July-November	44.425	-65.2167	218	50% Sphagnum cover with the rest in shrubs and trees (see dominant PFT)	Lawn		Chamber	Sphagnum spp. (S. centrale, S. imbricatum, S. fallax, S. magellanicum, S. torreyanum), Calamogrostis canadensis, Dulichium arndinaceum, Juncus effusus, Alnus spp., Abies balsamea, Picea glauca	45.85			mg m-2 d-1	9.9953				seasonal	0.9996	9.9953	10.9949	yes
Dalva et al. 2001	Bog	Bog	Nova Scotia	Kejimkujik	Atlantic Maratime	1995	July-November	44.425	-65.2167	218	50% Sphagnum cover with the rest in shrubs and trees (see dominant PFT)	Lawn		Chamber	Sphagnum spp. (S. centrale, S. imbricatum, S. fallax, S. magellanicum, S. torreyanum), Calamogrostis canadensis, Dulichium arndinaceum, Juncus effusus, Alnus spp., Abies balsamea, Picea glauca	63.7			mg m-2 d-1									as part of avg
Dalva et al. 2001	Bog	Bog	Nova Scotia	Kejimkujik	Atlantic Maratime	1996	May-November	44.425	-65.2167	218	50% Sphagnum cover with the rest in shrubs and trees (see dominant PFT)	Lawn		Chamber	Sphagnum spp. (S. centrale, S. imbricatum, S. fallax, S. magellanicum, S. torreyanum), Calamogrostis canadensis, Dulichium arndinaceum, Juncus effusus, Alnus spp., Abies balsamea, Picea glauca	28			mg m-2 d-1									as part of avg
Moore et al. 2011	Bog	Bog	Ontario	Mer Bleue	Mixedwood Plains	2004-2008	May- Nov (day 120-320)	45.1	-75.48	212	ombrotrophic bog	Hummock/Lawn/ Hollow		Chamber							29.34		g CH4 m-2 season-1	seasonal	1.0404	29.34	30.3804	yes	estimated cumulative flux, mean of 12 collars from Day 120-320 (April 30th-Nov 26)
Moore et al. 2011	Bog	Bog	Ontario	Mer Bleue	Mixedwood Plains	2004	May- Nov (day 120-320)	45.1	-75.48	212	ombrotrophic bog	Hummock/Lawn/ Hollow		Chamber	Chamaedaphne calyculata, Ledum groenlandicum, , Kalmia angustifolia, Vaccinium myrtilloides, Sphagnum capillifolium, Sphagnum magellanicum, Sphagnum angustifolium						6.3		g CH4 m-2 season-1					as part of avg	estimated cumulative flux, mean of 12 collars from Day 120-320 (April 30th-Nov 26)
Moore et al. 2011	Bog	Bog	Ontario	Mer Bleue	Mixedwood Plains	2005	May- Nov (day 120-320)	45.1	-75.48	212	ombrotrophic bog	Hummock/Lawn/ Hollow		Chamber	Chamaedaphne calyculata, Ledum groenlandicum, , Kalmia angustifolia, Vaccinium myrtilloides, Sphagnum capillifolium, Sphagnum magellanicum, Sphagnum angustifolium						11.3		g CH4 m-2 season-1					as part of avg	estimated cumulative flux, mean of 12 collars from Day 120-320 (April 30th-Nov 26)
Moore et al. 2011	Bog	Bog	Ontario	Mer Bleue	Mixedwood Plains	2006	May- Nov (day 120-320)	45.1	-75.48	212	ombrotrophic bog	Hummock/Lawn/ Hollow		Chamber	Chamaedaphne calyculata, Ledum groenlandicum, , Kalmia angustifolia, Vaccinium myrtilloides, Sphagnum capillifolium, Sphagnum magellanicum, Sphagnum angustifolium						46.7		g CH4 m-2 season-1					as part of avg	estimated cumulative flux, mean of 12 collars from Day 120-320 (April 30th-Nov 26)
Moore et al. 2011	Bog	Bog	Ontario	Mer Bleue	Mixedwood Plains	2007	May- Nov (day 120-320)	45.1	-75.48	212	ombrotrophic bog	Hummock/Lawn/ Hollow		Chamber	Chamaedaphne calyculata, Ledum groenlandicum, , Kalmia angustifolia, Vaccinium myrtilloides, Sphagnum capillifolium, Sphagnum magellanicum, Sphagnum angustifolium						18.3		g CH4 m-2 season-1					as part of avg	estimated cumulative flux, mean of 12 collars from Day 120-320 (April 30th-Nov 26)
Moore et al. 2011	Bog	Bog	Ontario	Mer Bleue	Mixedwood Plains	2008	May- Nov (day 120-320)	45.1	-75.48	212	ombrotrophic bog	Hummock/Lawn/ Hollow		Chamber	Chamaedaphne calyculata, Ledum groenlandicum, , Kalmia angustifolia, Vaccinium myrtilloides, Sphagnum capillifolium, Sphagnum magellanicum, Sphagnum angustifolium						64.1		g CH4 m-2 season-1					as part of avg	estimated cumulative flux, mean of 12 collars from Day 120-320 (April 30th-Nov 26)
Humphreys et al. unpublished data	Bog	Bog	Ontario	Mer Bleue	Mixedwood Plains			45.1	-75.48	210	ombrotrophic bog	Hummock/Lawn/ Hollow		EC		20			mg CH4 m-2 d-1		3		g CH4 m-2 season-1	seasonal	1.054	3	4.054	yes	153 days
Roulet et al. 2007	Bog	Bog	Ontario	Mer Bleue	Mixedwood Plains	1998-2004		45.4	-75.5	210	ombrotrophic, low shrub, Open bog	Hummocks & Hollows		EC	Chamaedaphne calyculata, Vaccinium myrtilloides, Sphagnum Spp.						4.94124	3.7	g CH4-C m-2 yr-1					as part of avg
Humphreys presentations 2015	Bog	Bog	Ontario	Mer Bleue	Mixedwood Plains	2010-2011	Nov-Oct?	45.24	-75.3	210	Ombrotrophic bog	Hummocks & Hollows		EC	Chamaedaphne calyculata, Kalmia angustifolia, Rhodendron groenlandicum, Vaccinium myrtillodes, Vaccinium oxycoccus, Sphagnum spp.						5.74252	4.3	g C- m-2 yr-1					as part of avg
Humphreys presentations 2015	Bog	Bog	Ontario	Mer Bleue	Mixedwood Plains	2011-2012	Nov-Oct?	45.24	-75.3	210	Ombrotrophic bog	Hummocks & Hollows		EC	Chamaedaphne calyculata, Kalmia angustifolia, Rhodendron groenlandicum, Vaccinium myrtillodes, Vaccinium oxycoccus, Sphagnum spp.						2.93803	2.2	g C- m-2 yr-1					as part of avg
Humphreys presentations 2015	Bog	Bog	Ontario	Mer Bleue	Mixedwood Plains	2012-2013	Nov-Oct?	45.24	-75.3	210	Ombrotrophic bog	Hummocks & Hollows		EC	Chamaedaphne calyculata, Kalmia angustifolia, Rhodendron groenlandicum, Vaccinium myrtillodes, Vaccinium oxycoccus, Sphagnum spp.						3.73932	2.8	g C- m-2 yr-1					as part of avg
Humphreys presentations 2015	Bog	Bog	Ontario	Mer Bleue	Mixedwood Plains	2013-2014	Nov-Oct?	45.24	-75.3	210	Ombrotrophic bog	Hummocks & Hollows		EC	Chamaedaphne calyculata, Kalmia angustifolia, Rhodendron groenlandicum, Vaccinium myrtillodes, Vaccinium oxycoccus, Sphagnum spp.						6.5438	4.9	g C- m-2 yr-1					as part of avg
Humphreys presentations 2015	Bog	Bog	Ontario	Mer Bleue	Mixedwood Plains	2015	Nov-Oct?	45.24	-75.3	210	Ombrotrophic bog	Hummocks & Hollows		EC	Chamaedaphne calyculata, Kalmia angustifolia, Rhodendron groenlandicum, Vaccinium myrtillodes, Vaccinium oxycoccus, Sphagnum spp.						4.94124	3.7	g C- m-2 yr-1					as part of avg
Humphreys presentations 2015	Bog	Bog	Ontario	Mer Bleue	Mixedwood Plains	2016	Nov-Oct?	45.24	-75.3	210	Ombrotrophic bog	Hummocks & Hollows		EC	Chamaedaphne calyculata, Kalmia angustifolia, Rhodendron groenlandicum, Vaccinium myrtillodes, Vaccinium oxycoccus, Sphagnum spp.						2.67094	2	g C- m-2 yr-1					as part of avg
Brown et al. 2014	Bog	Bog	Ontario	Mer Bleue	Mixedwood Plains	2011	May-September	45.41	-75.52	210	ombrotrophic bog	Hummocks & Hollows		EC	Chamaedaphne calyculata, Kalmia angustifolia, Rhodendron groenlandicum, Vaccinium myrtillodes, Vaccinium oxycoccus, Sphagnum spp.	29.5139		22.1	mg CH4-C m-2 d-1		4.13996	3.1	g CH4-C m-2 seasonal-1					no	The seasonal values are for 139 days from May15- Sept 30th
Brown et al. 2014	Bog	Bog	Ontario	Mer Bleue	Mixedwood Plains	2012	May-September	45.41	-75.52	210	ombrotrophic bog	Hummocks & Hollows		EC	Chamaedaphne calyculata, Kalmia angustifolia, Rhodendron groenlandicum, Vaccinium myrtillodes, Vaccinium oxycoccus, Sphagnum spp.	15.4915		11.6	mg CH4-C m-2 d-1		2.17682	1.63	g CH4-C m-2 seasonal-1					no	The seasonal values are for 139 days from May15- Sept 30th
Moore and Knowles 1990	Bog	Bog	Quebec	St. Bruno	Mixedwood Plains	1986-1988	May-Sept	45.5333	-73.1333	214	Domed	Centre		Chamber	Sphagnum spp., Rhododendron spp., Betula populifolia		0.46729				0.1		g CH4 m-2 yr-1	annual (actually seasonal)	1.0268	0.1	1.1268	yes
Moore and Knowles 1990	Bog	Bog	Quebec	St. Bruno	Mixedwood Plains	1986-1988	May-Sept	45.5333	-73.1333	214	Domed	Margin		Chamber	Sphagnum spp., Rhododendron spp., Betula populifolia		0.46729				0.1		g CH4 m-2 yr-1	annual (actually seasonal)	1.0268	0.1	1.1268	yes
Humphreys et al. unpublished data	Bog	Bog	Ontario	Victor MOE	Hudson Plains	2010-2013	Nov-Oct	52.7	-83.9	151	Open			EC		16			mg CH4 m-2 d-1		1.4		g CH4 m-2 season-1	seasonal	1.4552	1.4	2.8552	yes
Nadeau et al. 2013	Bog	Bog	Ontario	James Bay Lowland	Hudson Plains	2012	June 24 -August 21 (90 days)	53.6744	-78.1706	153				EC		49			mg CH4 m-2 d-1		4.4		g CH4 m-2 season-1	seasonal	1.4416	4.4	5.8416	yes
Klinger et al. 1994	Bog	Bog	Ontario	Carling Lake Site (C1&C2)	Hudson Plains	1990	Mid June- early Oct	51.4967	-81.6667	156	Forested Bog	Hummocks and Hollows		Chamber	stunted Picea mariana, sphagnum spp., Thuja occidentalis, sedge, forb	34.27			mg CH4 m-2 d-1	5.34612				seasonal	1.4212	5.34612	6.76732	yes	Daily original value is an average of 5 plot values. Sampled once in July and once in October, not sure if this value is an average of the two.
Klinger et al. 1994	Bog	Bog	Ontario	Carling Lake Site (C1)	Hudson Plains	1990	Mid June- early Oct	51.4967	-81.6667	156	Forested Bog	Hummocks and Hollows		Chamber	stunted Picea mariana, sphagnum spp., Thuja occidentalis, sedge, forb	13.18			mg CH4 m-2 d-1									as part of avg	Daily original value is an average of 5 plot values. Sampled once in July and once in October, not sure if this value is an average of the two.
Klinger et al. 1994	Bog	Bog	Ontario	Carling Lake Site (C2)	Hudson Plains	1990	Mid June- early Oct	51.4967	-81.6667	156	Forested Bog	Hummocks and Hollows		Chamber	stunted Picea mariana, sphagnum spp., Thuja occidentalis, sedge, forb	55.36			mg CH4 m-2 d-1									as part of avg	Daily original value is an average of 5 plot values. Sampled once in July and once in October, not sure if this value is an average of the two.
Klinger et al. 1994	Bog	Bog	Ontario	Kinosheo-K4-Sphagnum Bog Site	Hudson Plains	1990	Mid June- early Oct	51.55	-81.825	156	Open bog	Hummocks/ mounds		Chamber	Sphagnum spp., Cladina spp., Sedge, Forb	87.83			mg CH4 m-2 d-1	13.7015				seasonal	1.4212	13.7015	15.1227	yes	Daily original value is an average of 5 plot values. Sampled once in July and once in October, not sure if this value is an average of the two.
Moore et al. 1994	Bog	Bog	Ontario	Leduc Bog	Hudson Plains	1990	June-Oct	51.5667	-81.8333	156	Open lichen-rich low shrub bog	Hummock		Chamber	C. calyculata, S. fuscum, Cladina stygia		2.94872				0.46		g CH4 m-2 season-1	seasonal	1.4212	0.46	1.8812	yes
Moore et al. 1994	Bog	Bog	Ontario	Leduc Bog	Hudson Plains	1990	June-Oct	51.5667	-81.8333	156	Open lichen-rich low shrub bog	Hollow		Chamber	S. capillifolium, C. stellaris		2.37179				0.37		g CH4 m-2 season-1	seasonal	1.4212	0.37	1.7912	yes
Moore et al. 1994	Bog	Bog	Ontario	Kinosheo Lake, Bog	Hudson Plains	1990	June-Oct	51.55	-81.825	156	Treed low-shrub lichen rich bog	mound		Chamber	Picea mariana, Ledum groenlandicum, C. stellaris		5.19231				0.81		g CH4 m-2 season-1	seasonal	1.4212	0.81	2.2312	yes
Moore et al. 1994	Bog	Bog	Ontario	Kinosheo Lake, Bog	Hudson Plains	1990	June-Oct	51.55	-81.825	156	Open lichen-rich low shrub bog	Hummock		Chamber	C. calyculata, S. fuscum		6.73077				1.05		g CH4 m-2 season-1	seasonal	1.4212	1.05	2.4712	yes
Moore et al. 1994	Bog	Bog	Ontario	Kinosheo Lake, Bog	Hudson Plains	1990	June-Oct	51.55	-81.825	156	Open lichen-rich low shrub bog	Hollow		Chamber	S. capillifolium, C. stellaris		12.8205				2		g CH4 m-2 season-1	seasonal	1.4212	2	3.4212	yes
Moore et al. 1994	Bog	Bog	Ontario	Kinosheo Lake, Bog	Hudson Plains	1990	June-Oct	51.55	-81.825	156	Open Sphagnum Bog	mats of Sphagnum & sedge		Chamber	S. capillifolium, S. tenellum, C. oligosperma		26.4103				4.12		g CH4 m-2 season-1	seasonal	1.4212	4.12	5.5412	yes
Moore et al. 1994	Bog	Bog	Ontario	Kinosheo Lake, Bog	Hudson Plains	1990	June-Oct	51.55	-81.825	156	Open graminoid bog	mats of Sphagnum & sedge		Chamber	Scheuchzeria palustris, C. oligosperma, S. capillifolium		87.3077				13.62		g CH4 m-2 season-1	seasonal	1.4212	13.62	15.0412	yes
Moore et al. 1994	Bog	Bog	Ontario	Kinosheo Lake, Bog	Hudson Plains	1990	June-Oct	51.55	-81.825	156	Open graminoid bog at edge	margin		Chamber	C. limosa, Kalma polifolia		45.7051				7.13		g CH4 m-2 season-1	seasonal	1.4212	7.13	8.5512	yes
Roulet et al. 1994	Bog	Bog	Ontario	Mooseonee..75km north	Hudson Plains	1990	June-Oct	51	-80.5	163	Open	with pools and without pools		Chamber	* See Klinger et al. 1994 & Moore et al. 1994	53.5			mg CH4 m-2 d-1		4.62		g CH4 m-2 season-1	seasonal	1.3736	4.62	5.9936	yes
Roulet et al. 1994	Bog	Bog	Ontario	Mooseonee..75km north	Hudson Plains	1990	June-Oct	51	-80.5	163	Treed			Chamber	* See Klinger et al. 1994 & Moore et al. 1994	1.8			mg CH4 m-2 d-1		0.17		g CH4 m-2 season-1	seasonal	1.3736	0.17	1.5436	yes
Rouse et al. 1995	Bog	Bog	Manitoba	Churchill	Hudson Plains	1989 -90	June - Aug/Sep	58	-94	126	Peat plateau bog			Chamber	Carex aquatilis, Carex limosa, Carex saxatilis, Carex gynocrates, Scorpidum turgescens	0.1			mg CH4 m-2 d-1		0.01		g CH4 m-2 season-1	seasonal	1.6252	0.01	1.6352	yes
Rouse et al. 1995	Bog	Bog	Manitoba	Churchill	Hudson Plains	1989	June 25 - Aug 28	58	-94	126	Peat plateau bog			Chamber	Carex aquatilis, Carex limosa, Carex saxatilis, Carex gynocrates, Scorpidum turgescens	0			mg CH4 m-2 d-1		0		g CH4 m-2 season-1					as part of avg
Rouse et al. 1995	Bog	Bog	Manitoba	Churchill	Hudson Plains	1990	June 21 -Sept 11	58	-94	126	Peat plateau bog			Chamber		0.2			mg CH4 m-2 d-1		0.02		g CH4 m-2 season-1					as part of avg
Turetsky et al. 2002	Bog	Bog	Saskatchewan	Patuanak	Boreal Plains	1998/1999	Aug-Oct	55.85	-107.683	165	Ombrotrophic bog			Chamber	Picea mariana, Ledum groendlandicum, Sphagnum fuscum	0.037694		2.35	µmol CH4 m-2 d-1	0.00621951				seasonal	1.36	0.00621951	1.36622	yes
Turetsky et al. 2007	Bog	Bog	Saskatchewan	Patuanak	Boreal Plains	1999-2001	June - Oct	54.1167	-107.683	165	Ombrotrophic continental bog	open canopy		Chamber	Picea mariana, Ledum groenlandicum, Chamaedaphne calyculata, Sphagnum fuscum, S. mangellanicum, S. angustifolium	6.416		0.4	mmol CH4 m-2 d-1	1.05864				seasonal	1.36	1.05864	2.41864	yes
Vitt et al. 1990	Bog	Bog	Alberta	Bleak Lake	Boreal Plains	1989	May- Oct	54.6833	-113.467	168	Non-forested	Forested Hummocks		Chamber	Picea mariana, Sphagnum fuscum	0			mg CH4 m-2 d-1		0	0	mg CH4 m-2 yr-1	annual			0	yes	This site had less than detection limits
Bubier 1995	Bog	Bog	Ontario	Clay belt	Boreal Shield	1991	May- Oct	49	-80	165	Treed-low shrub	Hummock		Chamber	Sphagnum fuscum	2.83			mg CH4 m-2 d-1	0.46695				seasonal	1.36	0.46695	1.82695	yes	Changed to the actual average of 3 values instead of the range
Bubier 1995	Bog	Bog	Ontario	Clay belt	Boreal Shield	1991	May- Oct	49	-80	165	Treed-low shrub	Hollow		Chamber	Sphagnum angustifolium & Sphagnum fallax	8.2			mg CH4 m-2 d-1	1.353				seasonal	1.36	1.353	2.713	yes
Bubier 1995	Bog	Bog	Ontario	Clay belt	Boreal Shield	1991	May- Oct	49	-80	165	Treed-low shrub	lawn		Chamber	Sphagnum angustifolium & Sphagnum fallax	5.2			mg CH4 m-2 d-1	0.858				seasonal	1.36	0.858	2.218	yes
Bubier 1995	Bog	Bog	Ontario	Clay belt	Boreal Shield	1991	May- Oct	49	-80	165	Open low-shrub	Hummock		Chamber	Sphagnum fuscum	1			mg CH4 m-2 d-1	0.165				seasonal	1.36	0.165	1.525	yes
Bubier 1995	Bog	Bog	Ontario	Clay belt	Boreal Shield	1991	May- Oct	49	-80	165	Open low-shrub	Hollow		Chamber	Sphagnum angustifolium & Sphagnum fallax	11.8			mg CH4 m-2 d-1	1.947				seasonal	1.36	1.947	3.307	yes
Bubier 1995	Bog	Bog	Ontario	Clay belt	Boreal Shield	1991	May- Oct	49	-80	165	Open low-shrub	Lawn		Chamber	Sphagnum fuscum & Pleurozium schreberi	5.2			mg CH4 m-2 d-1	0.858				seasonal	1.36	0.858	2.218	yes	Changed to the actual average of 3 values instead of the range (Included an open graminoid bog (30.22) other OlsB values were 3.2 and 7.2
Bubier 1995	Bog	Bog	Ontario	Clay belt	Boreal Shield	1991	May- Oct	49	-80	165	Open graminoid	Lawn		Chamber	Sphagnum magellanicum & Sphagnum angustifolium	30.3			mg CH4 m-2 d-1	4.9995				seasonal	1.36	4.9995	6.3595	yes
Bubier et al. 1993a/b	Bog	Bog	Ontario	Cochrane	Boreal Shield	1991	May- Oct	49.1	-82.45	167	Open graminoid Raised bog 1	Hummock		Chamber	Sphagnum fuscum, Ledum groenglandicum, Picea mariana	5.1			mg CH4 m-2 d-1	0.8517				seasonal	1.3464	0.8517	2.1981	yes
Bubier et al. 1993a/b	Bog	Bog	Ontario	Cochrane	Boreal Shield	1991	May- Oct	49.1	-82.45	167	Open graminoid Raised bog 1	Hollow		Chamber	Sphagnum majus, Carex limosa, Rhynchospora alba	156.2			mg CH4 m-2 d-1	26.0854				seasonal	1.3464	26.0854	27.4318	yes
Bubier et al. 1993a/b	Bog	Bog	Ontario	Cochrane	Boreal Shield	1991	May- Oct	49.1	-82.45	167	Open graminoid Raised bog 1	lawn		Chamber	Sphagnum capillifolium, Eriophorum spissum, Carex pauciflora	30.3			mg CH4 m-2 d-1	5.0601				seasonal	1.3464	5.0601	6.4065	yes
Bubier et al. 1993a/b	Bog	Bog	Ontario	Cochrane	Boreal Shield	1991	May- Oct	49.1	-82.45	167	Open low-shrub bog 7, 15	Hummock		Chamber	Shagnum fuscum, Chamaedaphne calyculata, Ledum groenglandicum	1.1			mg CH4 m-2 d-1	0.1837				seasonal	1.3464	0.1837	1.5301	yes
Bubier et al. 1993a/b	Bog	Bog	Ontario	Cochrane	Boreal Shield	1991	May- Oct	49.1	-82.45	167	Open low-shrub bog 7, 15	Hollow		Chamber	Sphagnum angustifolium, Carex oligosperma	11.8			mg CH4 m-2 d-1	1.9706				seasonal	1.3464	1.9706	3.317	yes
Bubier et al. 1993a/b	Bog	Bog	Ontario	Cochrane	Boreal Shield	1991	May- Oct	49.1	-82.45	167	Open low-shrub bog 7, 15	lawn		Chamber	Sphagnum fuscum, Pleurozium schreberi, Sphagnum capillifolium, Eriophorum spissum	5.25			mg CH4 m-2 d-1	0.87675				seasonal	1.3464	0.87675	2.22315	yes
Bubier et al. 1993a/b	Bog	Bog	Ontario	Cochrane	Boreal Shield	1991	May- Oct	49.1	-82.45	167	Treed low-shrub bog 9, 14	Hummock		Chamber	Sphagnum fuscum, Chamaedaphne calyculata, Picea mariana	1.7			mg CH4 m-2 d-1	0.2839				seasonal	1.3464	0.2839	1.6303	yes
Bubier et al. 1993a/b	Bog	Bog	Ontario	Cochrane	Boreal Shield	1991	May- Oct	49.1	-82.45	167	Treed low-shrub bog 9, 14	Hollow		Chamber	Carex oligosperma, sphagnum angustifolium, Carex exilis, Smilacina trifolia	8.2			mg CH4 m-2 d-1	1.3694				seasonal	1.3464	1.3694	2.7158	yes
Bubier et al. 1993a/b	Bog	Bog	Ontario	Cochrane	Boreal Shield	1991	May- Oct	49.1	-82.45	167	Treed low-shrub bog 9, 14	lawn		Chamber	Pleurozium schreberi, Sphagnum capillifolium, Ledum groenlandicum	4.5			mg CH4 m-2 d-1	0.7515				seasonal	1.3464	0.7515	2.0979	yes
Bubier et al. 1995	Bog	Bog	Manitoba	Thompson	Boreal Shield	1994	May- Sept	56.5167	-98.7	144	Open low-shrub (BC1)	Carpet		Chamber	Sphagnum riparium, Chamaedaphne calyculata, Carex paupercula, Vaccinium oxycoccus	96.9			mg CH4 m-2 d-1	13.9536				seasonal	1.5028	13.9536	15.4564	yes
Bubier et al. 1995	Bog	Bog	Manitoba	Thompson	Boreal Shield	1994	May- Sept	56.5167	-98.7	144	Open low-shrub (BC3)	Hollow		Chamber	Sphagnum angustifolium, Cladopedia fluitans, Vaccinium oxycoccus	55.4			mg CH4 m-2 d-1	7.9776				seasonal	1.5028	7.9776	9.4804	yes
Bubier et al. 1995	Bog	Bog	Manitoba	Thompson	Boreal Shield	1994	May- Sept	56.5167	-98.7	144	Open graminoid (RBC)	Carpet		Chamber	Sphagnum riparium, Eriophorum spissum, Carex paupercula	86.8			mg CH4 m-2 d-1	12.4992				seasonal	1.5028	12.4992	14.002	yes
Roulet et al. 1992	Bog	Bog	Ontario		Boreal Shield	1990	May- Oct	45.0667	-78.75	195	Treed			Chamber	Carex spp., Sphagnum spp., leatherleaf, pale laurel, picea mariana, Larix laricina	5.8			mg CH4 m-2 d-1	1.131				seasonal	1.156	1.131	2.287	yes	Seasonal flux
Roulet et al. 1992	Bog	Bog	Ontario		Boreal Shield	1990	May- Oct	45.0667	-78.75	195	Open			Chamber	Carex spp., Sphagnum spp., leatherleaf, pale laurel	20.6			mg CH4 m-2 d-1	4.017				seasonal	1.156	4.017	5.173	yes	Seasonal flux
Luan and Wu 2015	Bog	Bog	Newfoundland	Hummocks	Boreal Shield	2013	June - November	48.264	-58.6652	196	Open- low shrub	hummock		Chamber	Spagnum sp., Cladina sp., low ericaceous shrubs (Gaylussacia sp.), rhododendron, herbs (Trichophorum cespitosum)		5.30612				1.04		g CH4 m-2 season-1	seasonal	1.1492	1.04	2.1892	yes
Luan and Wu 2015	Bog	Bog	Newfoundland	Hollows	Boreal Shield	2013	June - November	48.264	-58.6652	196	Open- low shrub	hollow		Chamber	Spagnum sp., Cladina sp., low ericaceous shrubs (Gaylussacia sp.), rhododendron, herbs (Trichophorum cespitosum)		15.9184				3.12		g CH4 m-2 season-1	seasonal	1.1492	3.12	4.2692	yes
Teodoru et al. 2012	Bog	Bog	Quebec	Eastmain-1 Reservoir	Boreal Shield	2005	May-October	52.1817	-75.8739	155				Chamber		52.0833		39	mg C m-2 d-1	8.07292				seasonal	1.428	8.07292	9.50092	yes	Diffusive flux
Pelletier et al. 2009	Bog	Bog	Quebec	Eastmain Reservoir	Boreal Shield	2005	June-September	52.1817	-75.8739	155		Hummock		Chamber		28.7116		1.79	mmol m-2 d-1	4.4503				seasonal	1.428	4.4503	5.8783	yes	Mean summer fluxes
Pelletier et al. 2009	Bog	Bog	Quebec	Eastmain Reservoir	Boreal Shield	2005	June-September	52.1817	-75.8739	155		Lawn		Chamber		123.187		7.68	mmol m-2 d-1	19.094				seasonal	1.428	19.094	20.522	yes	Mean summer fluxes
Pelletier et al. 2009	Bog	Bog	Quebec	Outside Eastmain Reservoir	Boreal Shield	2005-2006	June-September	52.1817	-75.8739	155		Hummock		Chamber		12.9122			mmol m-2 d-1	2.00139				seasonal	1.428	2.00139	3.42939	yes	Mean summer fluxes
Pelletier et al. 2009	Bog	Bog	Quebec	Outside Eastmain Reservoir	Boreal Shield	2005-2006	June-September	52.1817	-75.8739	155		Lawn		Chamber		131.608			mmol m-2 d-1	20.3993				seasonal	1.428	20.3993	21.8273	yes	Mean summer fluxes
Pelletier et al. 2009	Bog	Bog	Quebec	Outside Eastmain Reservoir	Boreal Shield	2005	June-September	52.1817	-75.8739	155		Hummock		Chamber		10.7468		0.67	mmol m-2 d-1									as part of avg	Mean summer fluxes
Pelletier et al. 2009	Bog	Bog	Quebec	Outside Eastmain Reservoir	Boreal Shield	2005	June-September	52.1817	-75.8739	155		Lawn		Chamber		133.613		8.33	mmol m-2 d-1									as part of avg	Mean summer fluxes
Pelletier et al. 2009	Bog	Bog	Quebec	Outside Eastmain Reservoir	Boreal Shield	2006	June-September	52.1817	-75.8739	155		Hummock		Chamber		15.0776		0.94	mmol m-2 d-1									as part of avg	Mean summer fluxes
Pelletier et al. 2009	Bog	Bog	Quebec	Outside Eastmain Reservoir	Boreal Shield	2006	June-September	52.1817	-75.8739	155		Lawn		Chamber		129.603		8.08	mmol m-2 d-1									as part of avg	Mean summer fluxes
Pelletier et al. 2009	Bog	Bog	Quebec	Eastmain Reservoir-Grand Detour	Boreal Shield	2005	June-September	52.1817	-75.8739	155		Hummock, Lawn, Water depression		Chamber		16.3608		1.02	mmol m-2 d-1									no	Annual CH4 fluxes from flux modelling with sesoanlity factor for cold season
Pelletier et al. 2009	Bog	Bog	Quebec	Eastmain Reservoir-Ruisseau Natel	Boreal Shield	2005	June-September	52.1817	-75.8739	155		Hummock, Lawn, Water depression		Chamber		28.2304		1.76	mmol m-2 d-1									no	Annual CH4 fluxes from flux modelling with sesoanlity factor for cold season
Pelletier et al. 2009	Bog	Bog	Quebec	Eastmain Reservoir-Ruisseau Cache	Boreal Shield	2005	June-September	52.1817	-75.8739	155		Hummock, Lawn, Water depression		Chamber		25.8244		1.61	mmol m-2 d-1									no	Annual CH4 fluxes from flux modelling with sesoanlity factor for cold season
Pelletier et al. 2009	Bog	Bog	Quebec	Outside Eastmain Reservoir-LLC	Boreal Shield	2005	June-September	52.1817	-75.8739	155		Hummock, Lawn, Water depression		Chamber		16.04		1	mmol m-2 d-1									no	Annual CH4 fluxes from flux modelling with sesoanlity factor for cold season
Pelletier et al. 2009	Bog	Bog	Quebec	Outside Eastmain Reservoir-Mosaik	Boreal Shield	2005	June-September	52.1817	-75.8739	155		Hummock, Lawn, Water depression		Chamber		17.1628		1.07	mmol m-2 d-1									no	Annual CH4 fluxes from flux modelling with sesoanlity factor for cold season
Pelletier et al. 2009	Bog	Bog	Quebec	Outside Eastmain Reservoir-Sterne	Boreal Shield	2005	June-September	52.1817	-75.8739	155		Hummock, Lawn, Water depression		Chamber		25.0224		1.56	mmol m-2 d-1									no	Annual CH4 fluxes from flux modelling with sesoanlity factor for cold season
Pelletier et al. 2009	Bog	Bog	Quebec	Outside Eastmain Reservoir-LLC	Boreal Shield	2006	June-September	52.1817	-75.8739	155		Hummock, Lawn, Water depression		Chamber		28.07		1.75	mmol m-2 d-1									no	Annual CH4 fluxes from flux modelling with sesoanlity factor for cold season
Pelletier et al. 2009	Bog	Bog	Quebec	Outside Eastmain Reservoir-Mosaik	Boreal Shield	2006	June-September	52.1817	-75.8739	155		Hummock, Lawn, Water depression		Chamber		18.446		1.15	mmol m-2 d-1									no	Annual CH4 fluxes from flux modelling with sesoanlity factor for cold season
Pelletier et al. 2009	Bog	Bog	Quebec	Outside Eastmain Reservoir-Sterne	Boreal Shield	2006	June-September	52.1817	-75.8739	155		Hummock, Lawn, Water depression		Chamber		18.2856		1.14	mmol m-2 d-1									no	Annual CH4 fluxes from flux modelling with sesoanlity factor for cold season
Liblik et al. 1997	Bog	Bog	Northwest Territories	Fort Simpson	Taiga Plains	1995	July- Aug	62.4667	-122.267	134	Open graminoid Bog Collapse	Bog Collapse		Chamber	Sphagnum riparium, Carex spp., Chamaedaphne calyculata, Smilacina trifolia, Andromeda glacucophylla	100.5			mg CH4 m-2 d-1	13.467				seasonal	1.5708	13.467	15.0378	yes
Liblik et al. 1997	Bog	Bog	Northwest Territories	Fort Simpson	Taiga Plains	1995	July- Aug	62.4667	-122.267	134	Treed, low-shrub Bog	Low areas		Chamber	Sphagnum fuscum, Pleurozium schreberi, Cladina rangiferina, Ledum groenlandicum , Picea mariana, Vaccinium oxycocus	-0.47			mg CH4 m-2 d-1	-0.06298				seasonal	1.5708	-0.06298	1.50782	yes
Prater et al. 2007	Bog	Bog	Alberta	Northern Alberta	Taiga Plains	2002-2003	??? (couldn't find)	59	-117	145	intermediate between bog moat and mid-bog			Chamber	Sphagnum fuscum		265.517							annual (think seasonal)				yes	New values, estimated from Fig. 5. and Separated out the two years. Think this is actually seasonal although not clear.
Prater et al. 2007	Bog	Bog	Alberta	Northern Alberta	Taiga Plains	2002-2003	??? (couldn't find)	59	-117	145	mid-bog			Chamber	No Veg		131.034							annual (think seasonal)				yes	New values, estimated from Fig. 5. and Separated out the two years. Think this is actually seasonal although not clear.
Prater et al. 2007	Bog	Bog	Alberta	Northern Alberta	Taiga Plains	2002	??? (couldn't find)	59	-117	145	intermediate between bog moat and mid-bog			Chamber	Sphagnum fuscum		268.966				39		g CH4 m-2 y-1	annual (think seasonal)		38.5	39	as part of avg	New values, estimated from Fig. 5. and Separated out the two years. Think this is actually seasonal although not clear.
Prater et al. 2007	Bog	Bog	Alberta	Northern Alberta	Taiga Plains	2002	??? (couldn't find)	59	-117	145	mid-bog			Chamber	No Veg		137.931				20		g CH4 m-2 y-1	annual (think seasonal)		19	20	as part of avg	New values, estimated from Fig. 5. and Separated out the two years. Think this is actually seasonal although not clear.
Prater et al. 2007	Bog	Bog	Alberta	Northern Alberta	Taiga Plains	2003	??? (couldn't find)	59	-117	145	intermediate between bog moat and mid-bog			Chamber	Sphagnum fuscum		262.069				38		g CH4 m-2 y-1	annual (think seasonal)			38	as part of avg	New values, estimated from Fig. 5. and Separated out the two years. Think this is actually seasonal although not clear.
Prater et al. 2007	Bog	Bog	Alberta	Northern Alberta	Taiga Plains	2003	??? (couldn't find)	59	-117	145	mid-bog			Chamber	No Veg		124.138				18		g CH4 m-2 y-1	annual (think seasonal)			18	as part of avg	New values, estimated from Fig. 5. and Separated out the two years. Think this is actually seasonal although not clear.
Pelletier et al. 2007	Bog	Bog	Quebec	100km East of James Bay (LG2)	Taiga Shield	2003	June-Aug	53.6333	-77.7167	153	Raised bog with poor fen margin	Hummocks		Chambers	Sphagnum fuscum, Chamaedaphne caluculata, Ledum groenlandicum, Rubus chamaemorus, Cladonia stellaris,	6.075			mg CH4 m-2 d-1	0.929475				seasonal	1.4416	0.929475	2.37108	yes
Pelletier et al. 2007	Bog	Bog	Quebec	100km East of James Bay (LG2)	Taiga Shield	2003	June-Aug	53.6333	-77.7167	153	Raised bog with poor fen margin	Hollows		Chambers	Sphagnum balticum, Sphagnum pulchrum, Carex spp.	48			mg CH4 m-2 d-1	7.344				seasonal	1.4416	7.344	8.7856	yes
Strack and Waddinton 2007	Fen	Poor fen	Quebec	St. Charles-de-Bellechasse_Control	Mixedwood Plain	2001	Average	46.6667	-71.1667	194	Poor fen	Hummock		Chamber		49.1507			mg CH4 m-2 d-1	9.53524	16.0256	12	g C m-2 season	seasonal	1.1628	16.0256	17.1884	yes	May 1 to August 31 = 123 days
Strack and Waddinton 2007	Fen	Poor fen	Quebec	St. Charles-de-Bellechasse_Control	Mixedwood Plain	2001	Average	46.6667	-71.1667	194	Poor fen	Lawn		Chamber		75.5616			mg CH4 m-2 d-1	14.659	23.2372	17.4	g C m-2 season	seasonal	1.1628	23.2372	24.4	yes	May 1 to August 31 = 123 days
Strack and Waddinton 2007	Fen	Poor fen	Quebec	St. Charles-de-Bellechasse_Control	Mixedwood Plain	2001	Average	46.6667	-71.1667	194	Poor fen	Hollow		Chamber		72.6827			mg CH4 m-2 d-1	14.1005	39.5299	29.6	g C m-2 season	seasonal	1.1628	39.5299	40.6927	yes	May 1 to August 31 = 123 days
Strack and Waddinton 2007	Fen	Poor fen	Quebec	St. Charles-de-Bellechasse_Control	Mixedwood Plain	2001	Jul 3 to Aug 20 and May 12 to June 9 (79 days) Control	46.6667	-71.1667	194	Poor fen	Hummock		Chamber							13.3547	10	g C m-2 season					as part of avg	May 1 to August 31 = 123 days
Strack and Waddinton 2007	Fen	Poor fen	Quebec	St. Charles-de-Bellechasse_Control	Mixedwood Plain	2001	Jul 3 to Aug 20 and May 12 to June 9 (79 days) Control	46.6667	-71.1667	194	Poor fen	Lawn		Chamber							16.0256	12	g C m-2 season					as part of avg	May 1 to August 31 = 123 days
Strack and Waddinton 2007	Fen	Poor fen	Quebec	St. Charles-de-Bellechasse_Control	Mixedwood Plain	2001	Jul 3 to Aug 20 and May 12 to June 9 (79 days) Control	46.6667	-71.1667	194	Poor fen	Hollow		Chamber							20.0321	15	g C m-2 season					as part of avg	May 1 to August 31 = 123 days
Strack and Waddinton 2007	Fen	Poor fen	Quebec	St. Charles-de-Bellechasse_Drained	Mixedwood Plain	2001	Jul 3 to Aug 20 and May 12 to June 9 (79 days) Experimental predrawdown	46.6667	-71.1667	194	Poor fen	Hummock		Chamber							1.33547	1	g C m-2 season					as part of avg	May 1 to August 31 = 123 days
Strack and Waddinton 2007	Fen	Poor fen	Quebec	St. Charles-de-Bellechasse_Drained	Mixedwood Plain	2001	Jul 3 to Aug 20 and May 12 to June 9 (79 days) Experimental predrawdown	46.6667	-71.1667	194	Poor fen	Lawn		Chamber							6.67735	5	g C m-2 season					as part of avg	May 1 to August 31 = 123 days
Strack and Waddinton 2007	Fen	Poor fen	Quebec	St. Charles-de-Bellechasse_Drained	Mixedwood Plain	2001	Jul 3 to Aug 20 and May 12 to June 9 (79 days) Experimental predrawdown	46.6667	-71.1667	194	Poor fen	Hollow		Chamber							50.7479	38	g C m-2 season					as part of avg	May 1 to August 31 = 123 days
Strack and Waddinton 2007	Fen	Poor fen	Quebec	St. Charles-de-Bellechasse_Control	Mixedwood Plain	2002	Jun 10 to Aug 31 (93 days)	46.6667	-71.1667	194	Poor fen	Hummock		Chamber							8.01282	6	g C m-2 season					as part of avg	May 1 to August 31 = 123 days
Strack and Waddinton 2007	Fen	Poor fen	Quebec	St. Charles-de-Bellechasse_Control	Mixedwood Plain	2002	Jun 10 to Aug 31 (93 days)	46.6667	-71.1667	194	Poor fen	Lawn		Chamber							14.6902	11	g C m-2 season					as part of avg	May 1 to August 31 = 123 days
Strack and Waddinton 2007	Fen	Poor fen	Quebec	St. Charles-de-Bellechasse_Control	Mixedwood Plain	2002	Jun 10 to Aug 31 (93 days)	46.6667	-71.1667	194	Poor fen	Hollow		Chamber							12.0192	9	g C m-2 season					as part of avg	May 1 to August 31 = 123 days
Strack and Waddinton 2007	Fen	Poor fen	Quebec	St. Charles-de-Bellechasse_Control	Mixedwood Plain	2003	May 12 to Aug 31 (112 days)	46.6667	-71.1667	194	Poor fen	Hummock		Chamber							50.7479	38	g C m-2 season					as part of avg	May 1 to August 31 = 123 days
Strack and Waddinton 2007	Fen	Poor fen	Quebec	St. Charles-de-Bellechasse_Control	Mixedwood Plain	2003	May 12 to Aug 31 (112 days)	46.6667	-71.1667	194	Poor fen	Lawn		Chamber							69.4444	52	g C m-2 season					as part of avg	May 1 to August 31 = 123 days
Strack and Waddinton 2007	Fen	Poor fen	Quebec	St. Charles-de-Bellechasse_Control	Mixedwood Plain	2003	May 12 to Aug 31 (112 days)	46.6667	-71.1667	194	Poor fen	Hollow		Chamber							108.173	81	g C m-2 season					as part of avg	May 1 to August 31 = 123 days
Strack and Waddinton 2007	Fen	Poor fen	Quebec	St. Charles-de-Bellechasse_Control	Mixedwood Plain	2004	May 9 to Aug 19 (103 days)	46.6667	-71.1667	194	Poor fen	Hummock		Chamber							6.67735	5	g C m-2 season					as part of avg	May 1 to August 31 = 123 days
Strack and Waddinton 2007	Fen	Poor fen	Quebec	St. Charles-de-Bellechasse_Control	Mixedwood Plain	2004	May 9 to Aug 19 (103 days)	46.6667	-71.1667	194	Poor fen	Lawn		Chamber							9.34829	7	g C m-2 season					as part of avg	May 1 to August 31 = 123 days
Strack and Waddinton 2007	Fen	Poor fen	Quebec	St. Charles-de-Bellechasse_Control	Mixedwood Plain	2004	May 9 to Aug 19 (103 days)	46.6667	-71.1667	194	Poor fen	Hollow		Chamber							6.67735	5	g C m-2 season					as part of avg	May 1 to August 31 = 123 days
Strack and Waddinton 2007	Fen	Poor fen	Quebec	St. Charles-de-Bellechasse_Control	Mixedwood Plain	2002	May 13 - Sep 17	46.6667	-71.1667	194	Poor fen	hummock		Chamber		43.329		62.8392	mg CH4 m-2 d-1									as part of avg
Strack and Waddinton 2007	Fen	Poor fen	Quebec	St. Charles-de-Bellechasse_Control	Mixedwood Plain	2002	May 13 - Sep 17	46.6667	-71.1667	194	Poor fen	hummock		Chamber		84.3895			mg CH4 m-2 d-1									as part of avg
Strack and Waddinton 2007	Fen	Poor fen	Quebec	St. Charles-de-Bellechasse_Control	Mixedwood Plain	2002	May 13 - Sep 17	46.6667	-71.1667	194	Poor fen	hummock		Chamber		60.799			mg CH4 m-2 d-1									as part of avg
Strack and Waddinton 2007	Fen	Poor fen	Quebec	St. Charles-de-Bellechasse_Control	Mixedwood Plain	2002	May 13 - Sep 17	46.6667	-71.1667	194	Poor fen	lawn		Chamber		163.375		123.094	mg CH4 m-2 d-1									as part of avg
Strack and Waddinton 2007	Fen	Poor fen	Quebec	St. Charles-de-Bellechasse_Control	Mixedwood Plain	2002	May 13 - Sep 17	46.6667	-71.1667	194	Poor fen	lawn		Chamber		60.2186			mg CH4 m-2 d-1									as part of avg
Strack and Waddinton 2007	Fen	Poor fen	Quebec	St. Charles-de-Bellechasse_Control	Mixedwood Plain	2002	May 13 - Sep 17	46.6667	-71.1667	194	Poor fen	lawn		Chamber		145.687			mg CH4 m-2 d-1									as part of avg
Strack and Waddinton 2007	Fen	Poor fen	Quebec	St. Charles-de-Bellechasse_Control	Mixedwood Plain	2002	May 13 - Sep 17	46.6667	-71.1667	194	Poor fen	hollow		Chamber		179.085		87.1645	mg CH4 m-2 d-1									as part of avg
Strack and Waddinton 2007	Fen	Poor fen	Quebec	St. Charles-de-Bellechasse_Control	Mixedwood Plain	2002	May 13 - Sep 17	46.6667	-71.1667	194	Poor fen	hollow		Chamber		44.0095			mg CH4 m-2 d-1									as part of avg
Strack and Waddinton 2007	Fen	Poor fen	Quebec	St. Charles-de-Bellechasse_Control	Mixedwood Plain	2002	May 13 - Sep 17	46.6667	-71.1667	194	Poor fen	hollow		Chamber		38.3988			mg CH4 m-2 d-1									as part of avg
Strack and Waddinton 2007	Fen	Poor fen	Quebec	St. Charles-de-Bellechasse_Control	Mixedwood Plain	2003	May 6 - Oct 15	46.6667	-71.1667	194	Poor fen	hummock		Chamber		6.39655		27.3437	mg CH4 m-2 d-1									as part of avg
Strack and Waddinton 2007	Fen	Poor fen	Quebec	St. Charles-de-Bellechasse_Control	Mixedwood Plain	2003	May 6 - Oct 15	46.6667	-71.1667	194	Poor fen	hummock		Chamber		63.8889			mg CH4 m-2 d-1									as part of avg
Strack and Waddinton 2007	Fen	Poor fen	Quebec	St. Charles-de-Bellechasse_Control	Mixedwood Plain	2003	May 6 - Oct 15	46.6667	-71.1667	194	Poor fen	hummock		Chamber		11.7457			mg CH4 m-2 d-1									as part of avg
Strack and Waddinton 2007	Fen	Poor fen	Quebec	St. Charles-de-Bellechasse_Control	Mixedwood Plain	2003	May 6 - Oct 15	46.6667	-71.1667	194	Poor fen	lawn		Chamber		32.9973		43.269	mg CH4 m-2 d-1									as part of avg
Strack and Waddinton 2007	Fen	Poor fen	Quebec	St. Charles-de-Bellechasse_Control	Mixedwood Plain	2003	May 6 - Oct 15	46.6667	-71.1667	194	Poor fen	lawn		Chamber		35.4443			mg CH4 m-2 d-1									as part of avg
Strack and Waddinton 2007	Fen	Poor fen	Quebec	St. Charles-de-Bellechasse_Control	Mixedwood Plain	2003	May 6 - Oct 15	46.6667	-71.1667	194	Poor fen	lawn		Chamber		61.3652			mg CH4 m-2 d-1									as part of avg
Strack and Waddinton 2007	Fen	Poor fen	Quebec	St. Charles-de-Bellechasse_Control	Mixedwood Plain	2003	May 6 - Oct 15	46.6667	-71.1667	194	Poor fen	hollow		Chamber		98.9471		59.6392	mg CH4 m-2 d-1									as part of avg
Strack and Waddinton 2007	Fen	Poor fen	Quebec	St. Charles-de-Bellechasse_Control	Mixedwood Plain	2003	May 6 - Oct 15	46.6667	-71.1667	194	Poor fen	hollow		Chamber		37.0172			mg CH4 m-2 d-1									as part of avg
Strack and Waddinton 2007	Fen	Poor fen	Quebec	St. Charles-de-Bellechasse_Control	Mixedwood Plain	2003	May 6 - Oct 15	46.6667	-71.1667	194	Poor fen	hollow		Chamber		42.9533			mg CH4 m-2 d-1									as part of avg
Strack and Waddinton 2007	Fen	Poor fen	Quebec	St. Charles-de-Bellechasse_Control	Mixedwood Plain	2004	May 4 - Aug 16	46.6667	-71.1667	194	Poor fen	hummock		Chamber		44.9328		57.2693	mg CH4 m-2 d-1									as part of avg
Strack and Waddinton 2007	Fen	Poor fen	Quebec	St. Charles-de-Bellechasse_Control	Mixedwood Plain	2004	May 4 - Aug 16	46.6667	-71.1667	194	Poor fen	hummock		Chamber		83.9308			mg CH4 m-2 d-1									as part of avg
Strack and Waddinton 2007	Fen	Poor fen	Quebec	St. Charles-de-Bellechasse_Control	Mixedwood Plain	2004	May 4 - Aug 16	46.6667	-71.1667	194	Poor fen	hummock		Chamber		42.9444			mg CH4 m-2 d-1									as part of avg
Strack and Waddinton 2007	Fen	Poor fen	Quebec	St. Charles-de-Bellechasse_Control	Mixedwood Plain	2004	May 4 - Aug 16	46.6667	-71.1667	194	Poor fen	lawn		Chamber		54.3669		60.3221	mg CH4 m-2 d-1									as part of avg
Strack and Waddinton 2007	Fen	Poor fen	Quebec	St. Charles-de-Bellechasse_Control	Mixedwood Plain	2004	May 4 - Aug 16	46.6667	-71.1667	194	Poor fen	lawn		Chamber		24.9456			mg CH4 m-2 d-1									as part of avg
Strack and Waddinton 2007	Fen	Poor fen	Quebec	St. Charles-de-Bellechasse_Control	Mixedwood Plain	2004	May 4 - Aug 16	46.6667	-71.1667	194	Poor fen	lawn		Chamber		101.654			mg CH4 m-2 d-1									as part of avg
Strack and Waddinton 2007	Fen	Poor fen	Quebec	St. Charles-de-Bellechasse_Control	Mixedwood Plain	2004	May 4 - Aug 16	46.6667	-71.1667	194	Poor fen	hollow		Chamber		122.104		71.2445	mg CH4 m-2 d-1									as part of avg
Strack and Waddinton 2007	Fen	Poor fen	Quebec	St. Charles-de-Bellechasse_Control	Mixedwood Plain	2004	May 4 - Aug 16	46.6667	-71.1667	194	Poor fen	hollow		Chamber		23.5986			mg CH4 m-2 d-1									as part of avg
Strack and Waddinton 2007	Fen	Poor fen	Quebec	St. Charles-de-Bellechasse_Control	Mixedwood Plain	2004	May 4 - Aug 16	46.6667	-71.1667	194	Poor fen	hollow		Chamber		68.0307			mg CH4 m-2 d-1									as part of avg
Strack and Waddinton 2007	Fen	Poor fen	Quebec	St. Charles-de-Bellechasse_Control	Mixedwood Plain	2001	pre-drawdown - control	46.6667	-71.1667	194	Poor fen	combined		Chamber		57.0246		42.7	mg CH4-C m-2 d-1									no
Strack and Waddinton 2007	Fen	Poor fen	Quebec	St. Charles-de-Bellechasse_Drained	Mixedwood Plain	2001	pre-drawdown - experimental	46.6667	-71.1667	194	Poor fen	combined		Chamber		21.5011		16.1	mg CH4-C m-2 d-1									no
Strack and Waddinton 2007	Fen	Poor fen	Quebec	St. Charles-de-Bellechasse_Control	Mixedwood Plain	2002	1st season post - control	46.6667	-71.1667	194	Poor fen	combined		Chamber		46.0737		34.5	mg CH4-C m-2 d-1									no
Strack and Waddinton 2007	Fen	Poor fen	Quebec	St. Charles-de-Bellechasse_Control	Mixedwood Plain	2003	2nd season post - control	46.6667	-71.1667	194	Poor fen	combined		Chamber		15.2244		11.4	mg CH4-C m-2 d-1									no
Strack and Waddinton 2007	Fen	Poor fen	Quebec	St. Charles-de-Bellechasse_Control	Mixedwood Plain	2004	3rd season post - control	46.6667	-71.1667	194	Poor fen	combined		Chamber		21.5011		16.1	mg CH4-C m-2 d-1									no
Strack et al. 2004	Fen	Poor fen	Quebec	St. Charles-de-Bellechasse_Control	Mixedwood Plain	2001-2003	April 15- Oct 31	46.6667	-71.1667	194	Poor fen	Overall		Chamber		143.4			mg CH4 m-2 d-1									no	average growing season
Strack et al. 2004	Fen	Poor fen	Quebec	St. Charles-de-Bellechasse_Control	Mixedwood Plain	2001-2003	April 15- Oct 31	46.6667	-71.1667	194	Poor fen	Hummock		Chamber	Sphagnum rubellum, Chamaedaphne calyculata, Carex oligosperma	125			mg CH4 m-2 d-1									no	average growing season
Strack et al. 2004	Fen	Poor fen	Quebec	St. Charles-de-Bellechasse_Control	Mixedwood Plain	2001-2003	April 15- Oct 31	46.6667	-71.1667	194	Poor fen	Lawn		Chamber	Sphagnum papillosum, Carex limosa	160			mg CH4 m-2 d-1									no	average growing season
Strack et al. 2004	Fen	Poor fen	Quebec	St. Charles-de-Bellechasse_Control	Mixedwood Plain	2001-2003	April 15- Oct 31	46.6667	-71.1667	194	Poor fen	Hollow		Chamber	Sphagnum cuspidatum, Rhynchospora alba, Scirpus subterminalis	152			mg CH4 m-2 d-1									no	average growing season
Strack et al. 2004	Fen	Poor fen	Quebec	St. Charles-de-Bellechasse_Control	Mixedwood Plain	2001-2003	Annual	46.6667	-71.1667	194	Poor fen	Hummock		Chamber							12.9		g CH4 m-2 yr-1					no
Strack et al. 2004	Fen	Poor fen	Quebec	St. Charles-de-Bellechasse_Control	Mixedwood Plain	2001-2003	Annual	46.6667	-71.1667	194	Poor fen	Lawn		Chamber							19.1		g CH4 m-2 yr-1					no
Strack et al. 2004	Fen	Poor fen	Quebec	St. Charles-de-Bellechasse_Control	Mixedwood Plain	2001-2003	Annual	46.6667	-71.1667	194	Poor fen	Hollow		Chamber							14.6		g CH4 m-2 yr-1					no
Strack et al. 2004	Fen	Poor fen	Quebec	St. Charles-de-Bellechasse_Control	Mixedwood Plain	2001-2003	Nov 1-April 15	46.6667	-71.1667	194	Poor fen	Hummock		Chamber	Sphagnum rubellum, Chamaedaphne calyculata, Carex oligosperma						3.2		g CH4 m-2 season-1					no	% winter flux 23.8
Strack et al. 2004	Fen	Poor fen	Quebec	St. Charles-de-Bellechasse_Control	Mixedwood Plain	2001-2003	Nov 1-April 15	46.6667	-71.1667	194	Poor fen	Lawn		Chamber	Sphagnum papillosum, Carex limosa						2.8		g CH4 m-2 season-1					no	% winter flux 14.4
Strack et al. 2004	Fen	Poor fen	Quebec	St. Charles-de-Bellechasse_Control	Mixedwood Plain	2001-2003	Nov 1-April 15	46.6667	-71.1667	194	Poor fen	Hollow		Chamber	Sphagnum cuspidatum, Rhynchospora alba, Scirpus subterminalis						0.1		g CH4 m-2 season-1					no	% winter flux 1.7
Strack et al. 2004	Fen	Poor fen	Quebec	St. Charles-de-Bellechasse_Control	Mixedwood Plain	2001-2003	April 15- Oct 31	46.6667	-71.1667	194	Poor fen	Hummock		Chamber	Polytrichum strictum, Chamaedaphne calyculata						9.7		g CH4 m-2 season-1					no
Strack et al. 2004	Fen	Poor fen	Quebec	St. Charles-de-Bellechasse_Control	Mixedwood Plain	2001-2003	April 15- Oct 31	46.6667	-71.1667	194	Poor fen	Lawn		Chamber	Sphagnum magellanicum, Carex oligosperma						16.3		g CH4 m-2 season-1					no
Strack et al. 2004	Fen	Poor fen	Quebec	St. Charles-de-Bellechasse_Control	Mixedwood Plain	2001-2003	April 15- Oct 31	46.6667	-71.1667	194	Poor fen	Hollow		Chamber	Sphagnum papillosum, Sphagnum cuspidatum, Rhynchospora alba						14.5		g CH4 m-2 season-1					no
Vitt et al. 1990	Fen	Poor Fen	Alberta	Bleak lake	Boreal Plains	1989	May- Oct	54.6833	-113.467	168	Nonforested Poor fen	Poor-Hummocks	Poor	Chamber	Carex tenuiflora, Sphagnum teres	0.9			mg CH4 m-2 d-1		0.13		g m-2 season-1	seasonal	1.3396	0.13	1.4696	yes
Bubier et al. 1995	Fen	Poor Fen	Manitoba	Thompson	Boreal Shield	1994&1996	May- Sept	55.91	-98.42	150	Open graminoid, poor fen					102.225			mg CH4 m-2 d-1	15.3338				seasonal	1.462	15.3338	16.7958	yes
Bubier et al. 1995	Fen	Poor Fen	Manitoba	Thompson	Boreal Shield	1994	May- Sept	55.91	-98.42	150	Open graminoid, poor fen	Carpet (FC1 & FC2)	4.4	Chamber	Sphagnum riparium, Carex aquatilis, Carex limosa, Carex paupercula	84.45			mg CH4 m-2 d-1									as part of avg
Bubier et al. 2005	Fen	Poor Fen	Manitoba	Thompson	Boreal Shield	1996	May- Sept	55.91	-98.42	150	Open graminoid, poor fen	Carpet	4.4	Chamber	Sphagnum riparium, Carex aquatilis, Carex limosa, Carex paupercula	120			mg CH4 m-2 d-1									as part of avg
Bubier et al. 1995	Fen	Poor Fen	Manitoba	Thompson	Boreal Shield	1994	May- Sept	55.91	-98.42	150	Treed- low shrub poor fen	Hollow (FC3)	4.7	Chamber	Cladopodiella flutans, Sphagnum angustifolium, Vaccinium oxycoccus	19.1			mg CH4 m-2 d-1	2.865				seasonal	1.462	2.865	4.327	yes
Bubier 1995	Fen	Poor Fen	Ontario	Clay belt	Boreal Shield	1991	May- Oct	49	-80	165	Open graminoid , Poor fen	Lawn	4.8	Chamber	Sphagnum magellanicum & Sphagnum angustifolium	22.7			mg CH4 m-2 d-1	3.7455				seasonal	1.36	3.7455	5.1055	yes
Bubier 1995	Fen	Poor Fen	Ontario	Clay belt	Boreal Shield	1991	May- Oct	49	-80	165	Open graminoid , Poor fen (28)	Hollow	4.9	Chamber	Sphagnum magellanicum, Sphagnum angustifolium, S. fallax	56.3			mg CH4 m-2 d-2	9.2895				seasonal	1.36	9.2895	10.6495	yes
Bubier 1995	Fen	Poor Fen	Ontario	Clay belt	Boreal Shield	1991	May- Oct	49	-80	165	Open- low shrub, Poor fen (27)	Lawn	4.7	Chamber	Sphagnum magellanicum, Sphagnum angustifolium, S. fallax	29.3			mg CH4 m-2 d-3	4.8345				seasonal	1.36	4.8345	6.1945	yes
Bubier 1995	Fen	Poor Fen	Ontario	Clay belt	Boreal Shield	1991	May- Oct	49	-80	165	Open- low shrub, Poor fen	Hummock	5	Chamber	Sphagnum fuscum	2.8			mg CH4 m-2 d-1	0.462				seasonal	1.36	0.462	1.822	yes
Bubier 1995	Fen	Poor Fen	Ontario	Clay belt	Boreal Shield	1991	May- Oct	49	-80	165	Open- low shrub, Poor fen (31)	Carpet	4.8	Chamber	Sphagnum magellanicum, Sphagnum angustifolium, S. fallax	72.6			mg CH4 m-2 d-3	11.979				seasonal	1.36	11.979	13.339	yes
Bubier et al. 1993a/b	Fen	Poor Fen	Ontario	Cochrane	Boreal Shield	1991	May- Oct	49.1	-82.45	167	Open Poor fen (5+ 6)	Hummock	4.8	Chamber	Sphagnum fuscum, Polytrichum strictum, Ledum groenlandicum, Chamaedaphne calyculata	2.8			mg CH4 m-2 d-1	0.4676				seasonal	1.3464	0.4676	1.814	yes
Bubier et al. 1993a/b	Fen	Poor Fen	Ontario	Cochrane	Boreal Shield	1991	May- Oct	49.1	-82.45	167	Open Poor fen (5+ 6)	Hollow	4.8	Chamber	Menyanthes trifolia, Sphagnum fallax, carex limso, carex oligosperma	64.45			mg CH4 m-2 d-1	10.7631				seasonal	1.3464	10.7631	12.1095	yes
Bubier et al. 1993a/b	Fen	Poor Fen	Ontario	Cochrane	Boreal Shield	1991	May- Oct	49.1	-82.45	167	Open Poor fen (5+ 6)	Lawn	4.8	Chamber	Betula pumila, sphagnum magellanicum, Sphagnum capillifolium, Kalmia polifolia	26			mg CH4 m-2 d-1	4.342				seasonal	1.3464	4.342	5.6884	yes
Roulet et al. 1992	Fen	Poor Fen	Ontario	Low Boreal Forest	Boreal Shield	1990	May- Oct	45.0667	-78.75	195	Open non forested		4.8	Chamber	Betula, sweet gale, narrowleaf spirea, bog willow, royal fern, Carex spp., dewberry	3			mg CH4 m-2 d-1	0.585				seasonal	1.156	0.585	1.741	yes
McLaughlin unpublished data	Fen	Poor Fen	Ontario	White River Ontario	Boreal Shield	2009-2011	May - November	48.35	85.35	168	Poor Fen			Chamber		8.79975			mg CH4 m-2 d-1	1.47836				seasonal	1.3396	1.47836	2.81796	yes
Liblik et al. 1997	Fen	Poor Fen	Northwest Territories	Fort Simpson	Taiga Plains	1995	July- Aug	62.4667	122.267	134	Open graminoid Poor Fen		Poor	Chamber	Sphagnum teres, Carex spp., Chamaedaphne calyculata, Andromeda glacucophylla, Vaccinium oxycoccus, Drosera rotundifolia	165.25			mg CH4 m-2 d-1	22.1435				seasonal	1.5708	22.1435	23.7143	yes
Bubier 1995	Fen	Poor Fen	Quebec	Schefferville	Taiga Shield	1992	June-Sept	54.8	-66.6667	129	Poor fen	Lawn	4.8	Chamber	Sphagnum pulchrum, Cladopodiella fluitans	7.6			mg CH4 m-2 d-1	0.9804				seasonal	1.6048	0.9804	2.5852	yes
Bubier 1995	Fen	Poor Fen	Quebec	Schefferville	Taiga Shield	1992	June-Sept	54.8	-66.6667	129	Poor fen	Carpet	4.6	Chamber	Sphagnum lindbergii, S. pulchrum, S. annulatum, Cladopodiella fluitans, Carex limosa	73.25			mg CH4 m-2 d-1	9.44925				seasonal	1.6048	9.44925	11.0541	yes
Moore and Knowles 1990	Fen	Poor Fen	Quebec	Schefferville	Taiga Shield	1986-1988	May-Sept	54.8	-66.6667	129	Ribbed Fen	Ridges-String	3.6	Chamber	Scirpus cespitosus, Chamaedaphne calyculata, Sphagnum spp., Betula michauxii		10.0775				1.3		g CH4 m-2 yr-1	annual (actually seasonal)	1.6048	1.3	2.9048	yes
Moore and Knowles 1990	Fen	Poor Fen	Quebec	Schefferville	Taiga Shield	1986-1988	May-Sept	54.8	-66.6667	129	Ribbed Fen	Ridges-Flark	3.7	Chamber	Carex limosa		34.8837				4.5		g CH4 m-2 yr-1	annual (actually seasonal)	1.6048	4.5	6.1048	yes
Moore and Knowles 1990	Fen	Poor Fen	Quebec	Schefferville	Taiga Shield	1986-1988	May-Sept	54.8	-66.6667	129	Horizonal poor fen	horizontal	4	Chamber	Sphagnum lindbergii, Carex limosa		75.969				9.8		g CH4 m-2 yr-1	annual (actually seasonal)	1.6048	9.8	11.4048	yes
Moore 1989	Fen	Poor Fen	Quebec	Schefferville	Taiga Shield	1987	May-Oct	54.8	-66.6667	129	Ribbed Fen	Ridges-String	3.6	Chamber	Scirpus cespitosus, Chamaedaphne calyculata, Sphagnum spp., Betula michauxii		12.4031				1.6		g CH4 m-2 yr-1	annual (actually seasonal)	1.6048	1.6	3.2048	yes
Moore 1989	Fen	Poor Fen	Quebec	Schefferville	Taiga Shield	1987	May-Oct	54.8	-66.6667	129	Ribbed Fen	Ridges-Flark	3.7	Chamber	Carex limosa		62.0155				8		g CH4 m-2 yr-1	annual (actually seasonal)	1.6048	8	9.6048	yes
Humphreys et al. unpublished data	Fen	RichInt Fen	Ontario	Victor MOE	Hudson Plains	2010-2013	Nov-Oct	52.7	83.9	151				EC		51			mg CH4 m-2 d-1		4.7		g CH4 m-2 season-1	seasonal	1.4552	4.7	6.1552	yes
Moore et al. 1994	Fen	RichInt Fen	Ontario	Coastal Fen Site	Hudson Plains	1990	June-Oct	51.47	-80.6167	160	Open graminoid fen	wet sedge	6.3	Chamber	S.caespitosus, C. limosa, C. chordorhizza, S. scorpiodes		9				1.44		g CH4 m-2 season-1	seasonal	1.394	1.44	2.834	yes
Moore et al. 1994	Fen	RichInt Fen	Ontario	Moosenee/ Tamarack fen	Hudson Plains	1990	June-Oct	51.3	-80.6333	162	Treed low-shrub fen	Hummock	6.4	Chamber	Larix laricina, Picea mariana, S. fuscum		3.73457				0.605		g CH4 m-2 season-1	seasonal	1.3804	0.605	1.9854	yes
Moore et al. 1994	Fen	RichInt Fen	Ontario	Moosenee/ Tamarack fen	Hudson Plains	1990	June-Oct	51.3	-80.6333	162	Treed low-shrub fen	Hummock	6.4	Chamber	Larix laricina, Picea mariana, S. fuscum						0.62		g CH4 m-2 season-1					as part of avg
Moore et al. 1994	Fen	RichInt Fen	Ontario	Moosenee/ Tamarack fen	Hudson Plains	1990	June-Oct	51.3	-80.6333	162	Treed low-shrub fen	Hummock	6.4	Chamber	Alnus rugosa, Larix laricina						0.59		g CH4 m-2 season-1					as part of avg
Moore et al. 1994	Fen	RichInt Fen	Ontario	Moosenee/ Tamarack fen	Hudson Plains	1990	June-Oct	51.3	-80.6333	162	Treed low-shrub fen	Hollow	6.4	Chamber	Larix laricina, Picea mariana, S. fuscum		13.0864				2.12		g CH4 m-2 season-1	seasonal	1.3804	2.12	3.5004	yes
Moore et al. 1994	Fen	RichInt Fen	Ontario	Moosenee/ Tamarack fen	Hudson Plains	1990	June-Oct	51.3	-80.6333	162	Treed low-shrub fen	Hollow	6.4	Chamber	Larix laricina, Picea mariana, S. fuscum						2.21		g CH4 m-2 season-1					as part of avg
Moore et al. 1994	Fen	RichInt Fen	Ontario	Moosenee/ Tamarack fen	Hudson Plains	1990	June-Oct	51.3	-80.6333	162	Treed low-shrub fen	Hollow	6.4	Chamber	Alnus rugosa, Larix laricina						2.03		g CH4 m-2 season-1					as part of avg
Klinger et al. 1994	Fen	RichInt Fen	Ontario	Moosenee fen (MF) Site	Hudson Plains	1990	Mid June- early Oct	51.3	-80.6333	162	Raised estuary- Treed	Hummocks and Hollows	6.75	Chamber	Larix laricina, Picea mariana, Alnus rugosa, Ledum groenlandicum, Betula pumila, Sphagnum spp.	0.1			mg CH4 m-2 d-1	0.0162				seasonal	1.3804	0.0162	1.3966	yes
Klinger et al. 1994	Fen	RichInt Fen	Ontario	Interior Fen (IF) Site	Hudson Plains	1990	Mid June- early Oct	51.5117	-80.88	159	Treed fen	Hummocks/ mounds	6.48	Chamber	Larix laricina, picea mariana, Sphagnum fuscum,	12.35			mg CH4 m-2 d-1	1.96365				seasonal	1.4008	1.96365	3.36445	yes
Moore et al. 1994	Fen	RichInt Fen	Ontario	Interior Fen	Hudson Plains	1990	June-Oct	51.5167	-80.45	160	Open graminoid fen	low-wet	7	Chamber	C. lasiocarpa, S. caespitosus, S. pedicellaris, M. gale		8				1.28		g CH4 m-2 season-1	seasonal	1.394	1.28	2.674	yes
Moore et al. 1994	Fen	RichInt Fen	Ontario	Interior Fen	Hudson Plains	1990	June-Oct	51.5167	-80.45	160	Open graminoid fen	low-wet	7	Chamber	C. lasiocarpa, S. caespitosus, S. pedicellaris, M. gale						0.89		g CH4 m-2 season-1					as part of avg
Moore et al. 1994	Fen	RichInt Fen	Ontario	Interior Fen	Hudson Plains	1990	June-Oct	51.5167	-80.45	160	Open graminoid fen	low-wet	7	Chamber	C. chordorhizza, C livida, C. limosa, M. trifoliata						1.67		g CH4 m-2 season-1					as part of avg
Moore et al. 1994	Fen	RichInt Fen	Ontario	Interior Fen	Hudson Plains	1990	June-Oct	51.5167	-80.45	160	Treed low-shrub	Hummock/mound	7.1	Chamber	Picea mariana, Ledum groenlandicum		0.3125				0.05		g CH4 m-2 season-1	seasonal	1.394	0.05	1.444	yes
Moore et al. 1994	Fen	RichInt Fen	Ontario	Interior Fen	Hudson Plains	1990	June-Oct	51.5167	-80.45	160	Open low-shrub fen	low-wet	Not defined	Chamber	Betula pumila, Salix pedicellaris, Picea mariana		5.125				0.82		g CH4 m-2 season-1	seasonal	1.394	0.82	2.214	yes
Klinger et al. 1994	Fen	RichInt Fen	Ontario	Coastal Fen (CF) Site	Hudson Plains	1990	Mid June- early Oct	51.47	-80.6167	160	Treed low shrub fen	ridges	6.86	Chamber	Larix laricina, B. pumila, Myrica gale, sedges, forbes, horsetails, bryophytes	37.1			mg CH4 m-2 d-1	5.936				seasonal	1.394	5.936	7.33	yes
Moore et al. 1994	Fen	RichInt Fen	Ontario	Coastal Fen Site	Hudson Plains	1990	June-Oct	51.47	80.6167	160	Open low-shrub fen	ridges	7	Chamber	Betula pumila, Myrica gale, Andromeda glaucophylla, Sphagnum warnistorfi		2.625				0.42		g CH4 m-2 season-1	seasonal	1.394	0.42	1.814	yes
Moore et al. 1994	Fen	RichInt Fen	Ontario	Coastal Fen Site	Hudson Plains	1990	June-Oct	51.47	-80.6167	160	Treed low-shrub fen	Hummock	Not defined	Chamber	Larix laricina, Betula pumila, C. calyculata, S. fuscum		0.8125				0.13		g CH4 m-2 season-1	seasonal	1.394	0.13	1.524	yes
Moore et al. 1994	Fen	RichInt Fen	Ontario	Coastal Tamarck Fen Site	Hudson Plains	1990	June-Oct	51.47	-80.6167	160	Treed low-shrub fen	Hollow	Not defined	Chamber	Myrica gale, Equisetum fluviatile, Sphagnum warnistorfi		2.8125				0.45		g CH4 m-2 season-1	seasonal	1.394	0.45	1.844	yes
Roulet et al. 1994	Fen	RichInt Fen	Manitoba	Churchhill	Hudson Plains	1990	June-Sept	58	-94	126	Open	Hollows and Hummocks	Not defined	Chamber	Carex aquatilis, Carex limosa, Carex saxatilis, Carex gynocrates, Scorpidum turgescens	78.6			mg CH4 m-2 d-1		6.68	6.68	g CH4 m-2 season-1	seasonal	1.6252		8.3052	no
Rouse et al. 1995	Fen	RichInt Fen	Manitoba	Churchill	Hudson Plains	1989 - 1990	Jun - Aug/Setp	58.75	-94.07	121	Extensive-Non patterned	Moist fen	Not defined	Chamber	Carex aquatilis, Carex limosa, Carex saxatilis, Carex gynocrates, Scorpidum turgescens	42.1			mg CH4 m-2 d-1	5.0941				seasonal	1.6592	5.0941	6.7533	yes
Rouse et al. 1995	Fen	RichInt Fen	Manitoba	Churchill	Hudson Plains	1989	June 25 - Aug 28	58.75	-94.07	121	Extensive-Non patterned	Moist fen	Not defined	Chamber	Carex aquatilis, Carex limosa, Carex saxatilis, Carex gynocrates, Scorpidum turgescens	22.2			mg CH4 m-2 d-1									as part of avg
Rouse et al. 1995	Fen	RichInt Fen	Manitoba	Churchill	Hudson Plains	1990	June 21 - Sep 11	58.75	-94.07	121	Extensive-Non patterned	Moist fen	Not defined	Chamber	Carex aquatilis, Carex limosa, Carex saxatilis, Carex gynocrates, Scorpidum turgescens	62			mg CH4 m-2 d-1									as part of avg
Rouse et al. 1995	Fen	RichInt Fen	Manitoba	Churchill	Hudson Plains	1989 - 1990	Jun - Aug/Setp	58.75	-94.07	121	Extensive-Non patterned	Moist fen	Not defined	Chamber	Carex aquatilis, Carex limosa, Carex saxatilis, Carex gynocrates, Scorpidum turgescens	92.35			mg CH4 m-2 d-1	11.1743				seasonal	1.6592	11.1743	12.8335	yes
Rouse et al. 1995	Fen	RichInt Fen	Manitoba	Churchill	Hudson Plains	1989	June 25 - Aug 28	58.75	-94.07	121	Extensive-Non patterned	Wet fen	Not defined	Chamber	Carex aquatilis, Carex limosa, Carex saxatilis, Carex gynocrates, Scorpidum turgescens	51.5			mg CH4 m-2 d-1									as part of avg
Rouse et al. 1995	Fen	RichInt Fen	Manitoba	Churchill	Hudson Plains	1990	June 21 - Sep 11	58.75	-94.07	121	Extensive-Non patterned	Wet fen	Not defined	Chamber	Carex aquatilis, Carex limosa, Carex saxatilis, Carex gynocrates, Scorpidum turgescens	133.2			mg CH4 m-2 d-1									as part of avg
Rouse et al. 2002	Fen	RichInt Fen	Manitoba	Churchill	Hudson Plains	1994. 1996-1999	June-Aug	58.75	-94.07	121	Extensive-Non patterned	Hollows and Hummocks	Not defined	Chamber							6.83761		g C- m-2 yr-1	annual			6.83761	no
Rouse et al. 2002	Fen	RichInt Fen	Manitoba	Churchill	Hudson Plains	1994	June-Aug	58.75	-94.07	121	Extensive-Non patterned	Hollows and Hummocks	Not defined	Chamber	Carex aquatilis, Carex limosa, Carex saxatilis, Carex gynocrates, Scorpidum turgescens						2.00321	1.5	g C- m-2 yr-1					no
Rouse et al. 2002	Fen	RichInt Fen	Manitoba	Churchill	Hudson Plains	1996	June-Aug	58.75	-94.07	121	Extensive-Non patterned	Hollows and Hummocks	Not defined	Chamber	Carex aquatilis, Carex limosa, Carex saxatilis, Carex gynocrates, Scorpidum turgescens						11.0844	8.3	g C- m-2 yr-1					no
Rouse et al. 2002	Fen	RichInt Fen	Manitoba	Churchill	Hudson Plains	1997	June-Aug	58.75	-94.07	121	Extensive-Non patterned	Hollows and Hummocks	Not defined	Chamber	Carex aquatilis, Carex limosa, Carex saxatilis, Carex gynocrates, Scorpidum turgescens						6.00962	4.5	g C- m-2 yr-1					no
Rouse et al. 2002	Fen	RichInt Fen	Manitoba	Churchill	Hudson Plains	1998	June-Aug	58.75	-94.07	121	Extensive-Non patterned	Hollows and Hummocks	Not defined	Chamber	Carex aquatilis, Carex limosa, Carex saxatilis, Carex gynocrates, Scorpidum turgescens						10.016	7.5	g C- m-2 yr-1					no
Rouse et al. 2002	Fen	RichInt Fen	Manitoba	Churchill	Hudson Plains	1999	June-Aug	58.75	-94.07	121	Extensive-Non patterned	Hollows and Hummocks	Not defined	Chamber	Carex aquatilis, Carex limosa, Carex saxatilis, Carex gynocrates, Scorpidum turgescens						5.07479	3.8	g C- m-2 yr-1					no
Roulet et al. 1994	Fen	RichInt Fen	Ontario	Mooseonee..75km north	Hudson Plains	1990	June-Oct	51	-80.5	163	Treed low shrub fen	Hollows and Hummocks	Not defined	Chamber	Larix laricina, Picea mariana, Alnus rugosa, Ledum groenlandicum, Betula pumila, Sphagnum spp.	2.5			mg CH4 m-2 d-1		0.37	0.37	g CH4 m-2 season-1	seasonal	1.3736	0.37	1.7436	yes
Roulet et al. 1994	Fen	RichInt Fen	Ontario	Mooseonee..75km north	Hudson Plains	1990	June-Oct	51	-80.5	163	Open	Hollows and Hummocks	Not defined	Chamber		7.9			mg CH4 m-2 d-1		0.66	0.66	g CH4 m-2 season-1	seasonal	1.3736	0.66	2.0336	yes
Long et al. 2010	Fen	RichInt Fen	Alberta	80km northeast of Athabaska	Boreal Plains	2007	May- Sept (125 days)	54.9538	-112.467	169	Moderately rich treed fen	relatively flat		EC	stunted Picea mariana and Larix laricina, Betula pumila, Sphagnum spp, Menyanthes trifoliata, Drepanocladus spp., Carex spp.	25			mg CH4 m-2 d-1		3.2		g CH4 m-2 season-1	seasonal	1.3328	3.2	4.5328	yes
Suyker et al. 1996	Fen	RichInt Fen	Saskatchewan	Prince Albert	Boreal Plains	1994	Mid May- early Oct	53.95	105.95	167	Open graminoid	Rich	7.1	EC	Carex lasiocarpa, Betula pumila, Menyanthes trifoliata, Drepanocladus spp.	194.4		8.1	mg CH4 m-2 h-1		21.7682	16.3	g C m-2 season-1	seasonal	1.3464	21.7682	23.1146	yes
Vitt et al. 1990	Fen	RichInt Fen	Alberta	Colinton Creek	Boreal Plains	1989	May- Oct	54.4667	-113.283	165	Forested	Rich-forested hummocks	Rich	Chamber	Larix laricina, Tomenthypnum nitens	23.4		23.4	mg CH4 m-2 d-1		3.4		g m-2 season-1	seasonal	1.36	3.4	4.76	yes
Vitt et al. 1990	Fen	RichInt Fen	Alberta	Colinton Creek	Boreal Plains	1989	May- Oct	54.4667	-113.283	165	Nonforested Open Rich fen	Carpet	Rich	Chamber	Carex lasiocarpa, Drepanocladus vernicosus	64.9		64.9	mg CH4 m-2 d-1		9.5		g m-2 season-1	seasonal	1.36	9.5	10.86	yes
Rask et al. 2002	Fen	RichInt Fen	Saskatchewan	Central Saskatchewan	Boreal Plains	1994/1995	May23- Oct 21, 1994 and April 20-July 18, 1995	53.46	-104.36	166	Patterned, minerotrophic fen	Edge- 0.6m of peat	Neutral	Chamber	Carex dominated intermixed with mosses, Betula glandulifera, Salix pedicellaris	17.1628		1.07	mmol CH4 m-2 d-1		0.60952	38	mmol CH4 m-2 seasonal-1	seasonal	1.3532	0.60952	1.96272	yes
Rask et al. 2002	Fen	RichInt Fen	Saskatchewan	Central Saskatchewan	Boreal Plains	1994/1995	May23- Oct 21, 1994 and April 20-July 18, 1995	53.46	-104.36	166	Patterned, minerotrophic fen	Shallow bay 1.6m of peat	Neutral	Chamber	Carex dominated intermixed with mosses, Betula glandulifera, Salix pedicellaris	119.017		7.42	mmol CH4 m-2 d-1		19.4084	1210	mmol CH4 m-2 seasonal-1	seasonal	1.3532	19.4084	20.7616	yes
Rask et al. 2002	Fen	RichInt Fen	Saskatchewan	Central Saskatchewan	Boreal Plains	1994/1995	May23- Oct 21, 1994 and April 20-July 18, 1995	53.46	-104.36	166	Patterned, minerotrophic fen	Deep Bay-1.6m of peat	Neutral	Chamber	Carex dominated intermixed with mosses, Betula glandulifera, Salix pedicellaris	221.352		13.8	mmol CH4 m-2 d-1		36.09	2250	mmol CH4 m-2 seasonal-1	seasonal	1.3532	36.09	37.4432	yes
Rask et al. 2002	Fen	RichInt Fen	Saskatchewan	Central Saskatchewan	Boreal Plains	1994/1995	May23- Oct 21, 1994 and April 20-July 18, 1995	53.46	-104.36	166	Patterned, minerotrophic fen	String 2.3m of peat	Neutral	Chamber	Carex dominated intermixed with mosses, Betula glandulifera, Salix pedicellaris	192.64		12.01	mmol CH4 m-2 d-1		31.3903	1957	mmol CH4 m-2 seasonal-1	seasonal	1.3532	31.3903	32.7435	yes
Rask et al. 2002	Fen	RichInt Fen	Saskatchewan	Central Saskatchewan	Boreal Plains	1994/1995	May23- Oct 21, 1994 and April 20-July 18, 1995	53.46	-104.36	166	Patterned, minerotrophic fen	Flark 2.3m of peat (Submerged peat area)	Neutral	Chamber	Carex dominated intermixed with mosses, Betula glandulifera, Salix pedicellaris	60.4708		3.77	mmol CH4 m-2 d-1		9.8646	615	mmol CH4 m-2 seasonal-1	seasonal	1.3532	9.8646	11.2178	yes
Turetsky et al. 2002	Fen	RichInt Fen	Saskatchewan	Patuanak	Boreal Plains	1998/1999	Aug-Oct	55.85	-107.683	165	Internal lawn		Not defined	Chamber	Sphagnum riparium, Sphagnum angustifolium and Carex sp.	0.190395		11.87	µmol CH4 m-2 d-1	0.0314151				seasonal	1.36	0.0314151	1.39142	yes
Turetsky et al. 2007	Fen	RichInt Fen	Saskatchewan	Patuanak	Boreal Plains	1999-2001	June - Oct	54.1167	-108.517	165	Internal lawn		Not defined	Chamber	Sphagnum riparium, S. angustifolium, Carex spp.	25.664		1.6	mmol CH4 m-2 d-1	4.23456				seasonal	1.36	4.23456	5.59456	yes
Whiting and Chanton 2001	Fen	RichInt Fen	Alberta	North of Edmonton	Boreal Plains	1994-1996	May- Oct	54	-113	166			Not defined	Chamber	Carex		329.801				56.14	4.6	mole CH4 m-2 yr-1	annual (used additional measurements during March to characterize winter emissions, but values not given)		56.14	56.14	yes
Whiting and Chanton 2001	Fen	RichInt Fen	Alberta	North of Edmonton	Boreal Plains	1994	May- Oct	54	-113	166			Not defined	Chamber	Carex						73.784	4.6	mole CH4 m-2 yr-1					as part of avg
Whiting and Chanton 2001	Fen	RichInt Fen	Alberta	North of Edmonton	Boreal Plains	1995	May- Oct	54	-113	166			Not defined	Chamber	Carex						35.288	2.2	mole CH4 m-2 yr-1					as part of avg
Whiting and Chanton 2001	Fen	RichInt Fen	Alberta	North of Edmonton	Boreal Plains	1996	May- Oct	54	-113	166			Not defined	Chamber	Carex						59.348	3.7	mole CH4 m-2 yr-1					as part of avg
McLaughlin unpublished data	Fen	RichInt Fen	Ontario	White River Ontario	Boreal Shield	2009-2011	May - November	48.35	-85.35	168	Rich fen			Chamber		99.2406			mg CH4 m-2 d-1	16.6724				seasonal	1.3396	16.6724	18.012	yes
McLaughlin unpublished data	Fen	RichInt Fen	Ontario	White River Ontario	Boreal Shield	2009-2011	May - November	48.35	-85.35	168	Intermediate fen			Chamber		107.825			mg CH4 m-2 d-1	18.1146				seasonal	1.3396	18.1146	19.4542	yes
Bubier 1995	Fen	RichInt Fen	Ontario	Clay belt	Boreal Shield	1991	May- Oct	49	-80	165	Treed- low shrub	Carpet/Pool	5.4	Chamber	Warnstorfia exannulatus, Sphagnum majus	34.6			mg CH4 m-2 d-1	5.709				seasonal	1.36	5.709	7.069	yes
Bubier 1995	Fen	RichInt Fen	Ontario	Clay belt	Boreal Shield	1991	May- Oct	49	-80	165	Open- low shrub	Carpet	5.5	Chamber	Warnstorfia exannulatus, Sphagnum majus	61.1			mg CH4 m-2 d-1	10.0815				seasonal	1.36	10.0815	11.4415	yes
Bubier 1995	Fen	RichInt Fen	Ontario	Clay belt	Boreal Shield	1991	May- Oct	49	-80	165	Open- low shrub (20)	Hummock	5.4	Chamber	Sphagnum fuscum, Pleurozium schreberi, Sphagnum angustifolium	3.8			mg CH4 m-2 d-1	0.627				seasonal	1.36	0.627	1.987	yes
Bubier 1995	Fen	RichInt Fen	Ontario	Clay belt	Boreal Shield	1991	May- Oct	49	-80	165	Open graminoid fen (21)	Lawn	5.4	Chamber	Sphagnum fuscum, Pleurozium schreberi, Sphagnum angustifolium	32.6			mg CH4 m-2 d-1	5.379				seasonal	1.36	5.379	6.739	yes
Bubier 1995	Fen	RichInt Fen	Ontario	Clay belt	Boreal Shield	1991	May- Oct	49	-80	165	Treed- low shrub, Rich	Hummock	6.2	Chamber	Sphagnum fuscum & Pleurozium schreberi	0.35			mg CH4 m-2 d-1	0.05775				seasonal	1.36	0.05775	1.41775	yes
Bubier 1995	Fen	RichInt Fen	Ontario	Clay belt	Boreal Shield	1991	May- Oct	49	-80	165	Treed- low shrub, Rich	Lawn	6.3	Chamber	Sphagnum magellanicum & Sphagnum angustifolium	15.1			mg CH4 m-2 d-1	2.4915				seasonal	1.36	2.4915	3.8515	yes
Bubier et al. 1993a/b	Fen	RichInt Fen	Ontario	Cochrane	Boreal Shield	1991	May- Oct	49.1	-82.45	167	Treed Intermediate fen (4)	Hummock	5.4-5.5	Chamber	Sphagnum magellanicum, Picea mariana, Larix laricina	0.6			mg CH4 m-2 d-1	0.1002				seasonal	1.3464	0.1002	1.4466	yes
Bubier et al. 1993a/b	Fen	RichInt Fen	Ontario	Cochrane	Boreal Shield	1991	May- Oct	49.1	-82.45	167	Treed Intermediate fen (4)	Hollow	5.4-5.5	Chamber	Warnstorfia exannulatus, Menyanthes trifolia	34.6			mg CH4 m-2 d-1	5.7782				seasonal	1.3464	5.7782	7.1246	yes
Bubier et al. 1993a/b	Fen	RichInt Fen	Ontario	Cochrane	Boreal Shield	1991	May- Oct	49.1	-82.45	167	Treed Intermediate fen (4)	Lawn	5.4-5.5	Chamber	Betula pumila, Sphagnum angustifolium	29.9			mg CH4 m-2 d-1	4.9933				seasonal	1.3464	4.9933	6.3397	yes
Bubier et al. 1993a/b	Fen	RichInt Fen	Ontario	Cochrane	Boreal Shield	1991	May- Oct	49.1	-82.45	167	Open Rich fen (3 + 13)	Hummock	5.5-6.3	Chamber	Larix laricina, Sphagnum magellanicum, Ledum groenlandicum, Sphagnum fuscum, Juniperus communis, Junipernus horizontalis	1.95			mg CH4 m-2 d-1	0.32565				seasonal	1.3464	0.32565	1.67205	yes
Bubier et al. 1993a/b	Fen	RichInt Fen	Ontario	Cochrane	Boreal Shield	1991	May- Oct	49.1	-82.45	167	Open Rich fen (3 + 13)	Hollow	5.5-6.3	Chamber	Warnstorfia exannulatus, Menyanthes trifolia, Sphagnum fallax, Sphagnum warnstorfi	30.8			mg CH4 m-2 d-1	5.1436				seasonal	1.3464	5.1436	6.49	yes
Bubier et al. 1993a/b	Fen	RichInt Fen	Ontario	Cochrane	Boreal Shield	1991	May- Oct	49.1	-82.45	167	Open Rich fen (3 + 13)	Lawn	5.5-6.3	Chamber	Carex lasiocarpa, Potentilla fruticosa, Scirpus hudsonianus, Sphagnum warnstorfi, Sphagnum russowii, Sphagnum angustifolium	16.45			mg CH4 m-2 d-1	2.74715				seasonal	1.3464	2.74715	4.09355	yes
Bubier et al. 1995, 2005	Fen	RichInt Fen	Manitoba	Thompson	Boreal Shield	1994-1996	May- Sept	55.91	-98.42	150	Open graminoid	Carpet (FC4 & ZF3)				200.625				30.0938				seasonal	1.462	30.0938	31.5557	yes
Bubier et al. 1995	Fen	RichInt Fen	Manitoba	Thompson	Boreal Shield	1994	May- Sept	55.91	-98.42	150	Open graminoid	Carpet (FC4 & ZF3)	5.9	Chamber	Warnstorfia exannulata, Carex limosa, Carex aquatilis, Sphagnum riparium, Warnstorfia exannulata, Carex rostrata, Potentilla palustris	151.25			mg CH4 m-2 d-1									as part of avg
Bubier et al. 2005	Fen	RichInt Fen	Manitoba	Thompson	Boreal Shield	1996	May- Sept	55.91	-98.42	150	Open graminoid	Carpet	5.9	Chamber	Warnstorfia exannulata, Carex limosa, Carex aquatilis, Sphagnum riparium, Warnstorfia exannulata, Carex rostrata, Potentilla palustris	250			mg CH4 m-2 d-1									as part of avg
Bubier et al. 1995, 2005	Fen	RichInt Fen	Manitoba	Thompson	Boreal Shield	1994-1996	May- Sept	55.91	-98.42	150	Open- low shrub	Hollow (ZF1, ZF2)				69.325				10.3987				seasonal	1.462	10.3987	11.8607	yes
Bubier et al. 1995	Fen	RichInt Fen	Manitoba	Thompson	Boreal Shield	1994	May- Sept	55.91	-98.42	150	Open- low shrub	Hollow (ZF1, ZF2)	6	Chamber	Limprichtia revolvens, Salix pedicillaris, Carex chordorrhiza, Betula pumila var. grandulifera, Meesia triquetra, Carex tenuiflora, Menyanthes trifoliata	68.65			mg CH4 m-2 d-1									as part of avg
Bubier et al. 2005	Fen	RichInt Fen	Manitoba	Thompson	Boreal Shield	1996	May- Sept	55.91	-98.42	150	Open- low shrub	Hollow	6.5	Chamber	Limprichtia revolvens, Salix pedicillaris, Carex chordorrhiza, Betula pumila var. grandulifera, Meesia triquetra, Carex tenuiflora, Menyanthes trifoliata	70			mg CH4 m-2 d-1									as part of avg
Bubier et al. 1995	Fen	RichInt Fen	Manitoba	Thompson	Boreal Shield	1994	May- Sept	55.91	-98.42	150	Treed- low shrub	Hollow (TF2)	6.7	Chamber	Larix larcina, Sphagnum warnstorfii, Tomenthypnum, Salix pedicillaris	16.3			mg CH4 m-2 d-1	2.445				seasonal	1.462	2.445	3.907	yes
Bubier et al. 1995	Fen	RichInt Fen	Manitoba	Thompson	Boreal Shield	1994	May- Sept	55.91	-98.42	150	Treed- tall shrub	Hummock (TF2)	6.7	Chamber	Larix larcina, Sphagnum warnstorfii, Tomenthypnum, Salix pedicillaris	5.7			mg CH4 m-2 d-1	0.855				seasonal	1.462	0.855	2.317	yes
Bubier et al. 1995	Fen	RichInt Fen	Manitoba	Thompson	Boreal Shield	1994	May- Sept	55.91	-98.42	150	Open- low shrub	Carpet (TF4)	6.9	Chamber	Scorpidium scorpioides, Menyanthes trifoliata, Andromeda glaucophylla	55.3			mg CH4 m-2 d-1	8.295				seasonal	1.462	8.295	9.757	yes
Liblik et al. 1997	Fen	RichInt Fen	Northwest Territories	Fort Simpson	Taiga Plains	1995	July- Aug	62.4667	-122.267	134	Open graminoid Rich Fen		Rich	Chamber	Scorpidium scorpioides, Limprichtia revolves, Warnstorfia exannulata, Drepanocladus aduncus, Carex spp., Myrica trifoliata, Ultricularia cornuta, Equisetum fluviatile	67.75			mg CH4 m-2 d-1	9.0785				seasonal	1.5708	9.0785	10.6493	yes
Liblik et al. 1997	Fen	RichInt Fen	Northwest Territories	Fort Simpson	Taiga Plains	1995	July- Aug	62.4667	-122.267	134	Open low-shrub Rich fen		Rich	Chamber	Scorpidium scorpioides, Carex spp., Myrica gale, Myrica trifoliata, Equisetum fluviatile	19			mg CH4 m-2 d-1	2.546				seasonal	1.5708	2.546	4.1168	yes
Liblik et al. 1997	Fen	RichInt Fen	Northwest Territories	Fort Simpson	Taiga Plains	1995	July- Aug	62.4667	-122.267	134	Treed, low-shrub Rich Fen		Rich	Chamber	Tomenthypnum nitens, Andromeda glacucophylla, Carex spp., Ledum groenlandicum, Equisetum fluviatile, Betula glandulosa, Aulacomnium palustre	3.37			mg CH4 m-2 d-1	0.45158				seasonal	1.5708	0.45158	2.02238	yes
Pelletier et al. 2007	Fen	RichInt Fen	Quebec	30km East of James Bay (LG1)	Taiga Shield	2003	June-Aug	53.9	-78.7667	153	Patterned rich fen with treed islands	Hummocks	5-6.6	Chambers	Sphagnum fuscum, Pleurozium schreberi, Chamaedaphne caluculata, Ledum groenlandicum, Rubus chamaemorus	14.9			mg CH4 m-2 d-1	2.2797				seasonal	1.4416	2.2797	3.7213	yes
Pelletier et al. 2007	Fen	RichInt Fen	Quebec	30km East of James Bay (LG1)	Taiga Shield	2003	June-Aug	53.9	-78.7667	153	Patterned rich fen with treed islands	Hollows	5-6.6	Chambers	Sphagnum balticum, Sphagnum pulchrum, Carex spp.	197			mg CH4 m-2 d-1	30.141				seasonal	1.4416	30.141	31.5826	yes
Bubier 1995	Fen	RichInt Fen	Quebec	Schefferville	Taiga Shield	1992	June-Sept	54.8	-66.6667	130	Moderate fen	Lawn	5.1	Chamber	Loeskhypnum badium, Scirpus cespitosus	20.75			mg CH4 m-2 d-1	2.6975				seasonal	1.598	2.6975	4.2955	yes
Bubier 1995	Fen	RichInt Fen	Quebec	Schefferville	Taiga Shield	1992	June-Sept	54.8	-66.6667	130	Moderate Fen	Strings	5.1	Chamber	Sphagnum russowii, Sphagmnum fuscum, Sphagnum angustifolium, Empetrum nigrum, Pleurozium schreberi, Dicranumundulatum, Polytrichum stricum	5.8			mg CH4 m-2 d-1	0.754				seasonal	1.598	0.754	2.352	yes
Bubier 1995	Fen	RichInt Fen	Quebec	Schefferville	Taiga Shield	1992	June-Sept	54.8	-66.6667	130	Moderate Fen	Hummock	5.3	Chamber	Sphagnum russowii, Sphagmnum fuscum, Sphagnum angustifolium	2			mg CH4 m-2 d-1	0.26				seasonal	1.598	0.26	1.858	yes
Bubier 1995	Fen	RichInt Fen	Quebec	Schefferville	Taiga Shield	1992	June-Sept	54.8	-66.6667	130	Rich Fen	Lawn	6.4	Chamber	Carex aquatalis, Habernaria dilata	0.9			mg CH4 m-2 d-1	0.117				seasonal	1.598	0.117	1.715	yes
Bubier 1995	Fen	RichInt Fen	Quebec	Schefferville	Taiga Shield	1992	June-Sept	54.8	-66.6667	130	Rich Fen	Strings	6.5	Chamber	Potentilla fruticosa	3.1			mg CH4 m-2 d-1	0.403				seasonal	1.598	0.403	2.001	yes
Bubier 1995	Fen	RichInt Fen	Quebec	Schefferville	Taiga Shield	1992	June-Sept	54.8	-66.6667	130	Rich Fen	Hummock	6.7	Chamber	Sphagnum warnstorfii, Tomenthypnum nitens	1.5			mg CH4 m-2 d-1	0.195				seasonal	1.598	0.195	1.793	yes
Moore and Knowles 1990	Fen	Rich Fen	Quebec	Schefferville	Taiga Shield	1986-1988	May-Sept	54.8	-66.6667	130	Horizonal Rich	Rich	4.9	Chamber	Sphagnum lindbergii, Carex rarifloa		23.0769				3		g CH4 m-2 yr-1	annual (actually seasonal)	1.598	3	4.598	yes
Moore and Knowles 1987	Fen	RichInt Fen	Quebec	Schefferville	Taiga Shield	1984	June-Aug	55.7167	-66.7	125	Transitional fen	Intermediate		Chamber	Carex rostrata, and Sphagnum russowii, Chamaedaphne calycuta	39.4584		2.46	mmol CH4 m-2 d-1	4.9323				seasonal	1.632	4.9323	6.5643	yes
Moore and Knowles 1987	Fen	RichInt Fen	Quebec	Schefferville	Taiga Shield	1984	June-Aug	55.7167	-66.7	125	Transitional fen	Intermediate		Chamber	Scirpus caepitosus, C. aquatalis and Scorpidium scorpoides	19.248		1.2	mmol CH4 m-2 d-1	2.406				seasonal	1.632	2.406	4.038	yes
Moore and Knowles 1987	Fen	RichInt Fen	Quebec	Schefferville	Taiga Shield	1984	June-Aug	55.7167	-66.7	125	Rich fen	Rich		Chamber	C. rostrata, Carex chordarhizza	46.516		2.9	mmol CH4 m-2 d-1	5.8145				seasonal	1.632	5.8145	7.4465	yes
Moore and Knowles 1987	Fen	RichInt Fen	Quebec	Schefferville	Taiga Shield	1984	June-Aug	55.7167	-66.7	125	Very Rich fen	Very Rich		Chamber	Carex aquatalis, Sphagnum warstorfia	18.446		1.15	mmol CH4 m-2 d-1	2.30575				seasonal	1.632	2.30575	3.93775	yes
Moore et al. 1990	Fen	RichInt Fen	Quebec	Schefferville	Taiga Shield	1989	June-Aug	54.8	-66.8167	129	Nonforested fen	Centre	Not defined	Chamber	Carex limosa, Carex rostrata	72			mg CH4 m-2 d-1	9.288				seasonal	1.6048	9.288	10.8928	yes
Moore et al. 1990	Fen	RichInt Fen	Quebec	Schefferville	Taiga Shield	1989	June-Aug	54.8	-66.8167	129	Nonforested fen	Margin	Not defined	Chamber	Andromeda glaucophylla, Carex limosa, C.chordorriza, Menyantheses trifoliata, Drosera intermedia	30			mg CH4 m-2 d-1	3.87				seasonal	1.6048	3.87	5.4748	yes
Moore et al. 1990	Fen	RichInt Fen	Quebec	Schefferville	Taiga Shield	1989	June-Aug	54.8	-66.8167	129	Patterned nonforested fen	Ridges	Not defined	Chamber	Betula michauxii, Smilacina trifolia, Carex caluculata, S. cespitosus	7.5			mg CH4 m-2 d-1	0.9675				seasonal	1.6048	0.9675	2.5723	yes
Teodoru et al. 2012	Fen	Fen	Quebec	Eastmain-1 Reservoir	Taiga Shield	2005	May-October	52.1817	-75.8739	155				Chamber		46.7415		35	mg C m-2 d-1	7.24493				seasonal	1.428	7.24493	8.67293	yes	Diffusive flux.
Trudeau et al. 2013	Fen	Fen	Quebec	Laforge- Abeille	Taiga Shield	2009-10		54.1025	-72.5003	140	equalized oligotrophic patterened fen			Chamber							8.45		g CH4 m-2 yr-1					no
Trudeau et al. 2013	Fen	Fen	Quebec	Laforge- Abeille	Taiga Shield	2009		54.1025	-72.5003	140	equalized oligotrophic patterened fen			Chamber							9.1		g CH4 m-2 yr-1					no	Annual winter 12% of the flux
Trudeau et al. 2013	Fen	Fen	Quebec	Laforge- Abeille	Taiga Shield	2010		54.1025	-72.5003	140	equalized oligotrophic patterened fen			Chamber							7.8		g CH4 m-2 yr-1					no	Annual winter 11% of the flux
Trudeau et al. 2013	Fen	Fen	Quebec	Laforge- Abeille	Taiga Shield	2009-10	June-August, October	54.1025	-72.5003	140	equalized oligotrophic patterened fen	Hummock		Chamber	Sphagnum fuscum, Vaccinium oxycoccos, Menyanthes trifoliata, Smilacina trifolia, Carex oligosperma, Kalmia polifolia, Cassandra calyculata	25.85			mg CH4 m-2 d-1	3.619				seasonal	1.53	3.619	5.149	yes	Mean seasonal fluxes.
Trudeau et al. 2013	Fen	Fen	Quebec	Laforge- Abeille	Taiga Shield	2009-10	June-August, October	54.1025	-72.5003	140	equalized oligotrophic patterened fen	Hollow		Chamber	Sphagnum cuspidatum, Gymnocolea inflata, Vaccinium oxycoccos Menyanthes trifoliata, Carex limosa, Carex oligosperma	38.95			mg CH4 m-2 d-1	5.453				seasonal	1.53	5.453	6.983	yes	Mean seasonal fluxes.
Trudeau et al. 2013	Fen	Fen	Quebec	Laforge- Abeille	Taiga Shield	2009-10	June-August, October	54.1025	-72.5003	140	equalized oligotrophic patterened fen	Sphagnum lawn		Chamber	Sphagnum cuspidatum, Vaccinium oxycoccos, Drosera rotundifolia, Menyanthes trifoliata, Smilacina trifolia, Aster nemoralis, Carex limosa, Carex oligosperma, Kalmia polifolia, Andromeda glauca, Cassandra calyculata	48.35			mg CH4 m-2 d-1	6.769				seasonal	1.53	6.769	8.299	yes	Mean seasonal fluxes.
Trudeau et al. 2013	Fen	Fen	Quebec	Laforge- Abeille	Taiga Shield	2009-10	June-August, October	54.1025	-72.5003	140	equalized oligotrophic patterened fen	Cyperaceae lawn		Chamber	Gymnocolea inflata, Vaccinium oxycoccos, Aster nemoralis, Kalmia polifolia, Andromeda glauca, Cassandra calyculata	20.58			mg CH4 m-2 d-1	2.8812				seasonal	1.53	2.8812	4.4112	yes	Mean seasonal fluxes.
Trudeau et al. 2013	Fen	Fen	Quebec	Laforge- Abeille	Taiga Shield	2009	June-August, October	54.1025	-72.5003	140	equalized oligotrophic patterened fen	Hummock		Chamber	Sphagnum fuscum, Vaccinium oxycoccos, Menyanthes trifoliata, Smilacina trifolia, Carex oligosperma, Kalmia polifolia, Cassandra calyculata	23.3			mg CH4 m-2 d-1									as part of avg	Mean seasonal fluxes.
Trudeau et al. 2013	Fen	Fen	Quebec	Laforge- Abeille	Taiga Shield	2009	June-August, October	54.1025	-72.5003	140	equalized oligotrophic patterened fen	Hollow		Chamber	Sphagnum cuspidatum, Gymnocolea inflata, Vaccinium oxycoccos Menyanthes trifoliata, Carex limosa, Carex oligosperma	36.1			mg CH4 m-2 d-1									as part of avg	Mean seasonal fluxes.
Trudeau et al. 2013	Fen	Fen	Quebec	Laforge- Abeille	Taiga Shield	2009	June-August, October	54.1025	-72.5003	140	equalized oligotrophic patterened fen	Sphagnum lawn		Chamber	Sphagnum cuspidatum, Vaccinium oxycoccos, Drosera rotundifolia, Menyanthes trifoliata, Smilacina trifolia, Aster nemoralis, Carex limosa, Carex oligosperma, Kalmia polifolia, Andromeda glauca, Cassandra calyculata	49.4			mg CH4 m-2 d-1									as part of avg	Mean seasonal fluxes.
Trudeau et al. 2013	Fen	Fen	Quebec	Laforge- Abeille	Taiga Shield	2009	June-August, October	54.1025	-72.5003	140	equalized oligotrophic patterened fen	Cyperaceae lawn		Chamber	Gymnocolea inflata, Vaccinium oxycoccos, Aster nemoralis, Kalmia polifolia, Andromeda glauca, Cassandra calyculata	25.46			mg CH4 m-2 d-1									as part of avg	Mean seasonal fluxes.
Trudeau et al. 2013	Fen	Fen	Quebec	Laforge- Abeille	Taiga Shield	2010	June-August	54.1025	-72.5003	140	equalized oligotrophic patterened fen	Hummock		Chamber	Sphagnum fuscum, Vaccinium oxycoccos, Menyanthes trifoliata, Smilacina trifolia, Carex oligosperma, Kalmia polifolia, Cassandra calyculata	28.4			mg CH4 m-2 d-1									as part of avg	Mean seasonal fluxes.
Trudeau et al. 2013	Fen	Fen	Quebec	Laforge- Abeille	Taiga Shield	2010	June-August	54.1025	-72.5003	140	equalized oligotrophic patterened fen	Hollow		Chamber	Sphagnum cuspidatum, Gymnocolea inflata, Vaccinium oxycoccos Menyanthes trifoliata, Carex limosa, Carex oligosperma	41.8			mg CH4 m-2 d-1									as part of avg	Mean seasonal fluxes.
Trudeau et al. 2013	Fen	Fen	Quebec	Laforge- Abeille	Taiga Shield	2010	June-August	54.1025	-72.5003	140	equalized oligotrophic patterened fen	Sphagnum lawn		Chamber	Sphagnum cuspidatum, Vaccinium oxycoccos, Drosera rotundifolia, Menyanthes trifoliata, Smilacina trifolia, Aster nemoralis, Carex limosa, Carex oligosperma, Kalmia polifolia, Andromeda glauca, Cassandra calyculata	47.3			mg CH4 m-2 d-1									as part of avg	Mean seasonal fluxes.
Trudeau et al. 2013	Fen	Fen	Quebec	Laforge- Abeille	Taiga Shield	2010	June-August	54.1025	-72.5003	140	equalized oligotrophic patterened fen	Cyperaceae lawn		Chamber	Gymnocolea inflata, Vaccinium oxycoccos, Aster nemoralis, Kalmia polifolia, Andromeda glauca, Cassandra calyculata	15.7			mg CH4 m-2 d-1									as part of avg	Mean seasonal fluxes.

## Sheet: References
References
Adkinson, A. C., Syed, K. H., & Flanagan, L. B. 2011. Contrasting responses of growing season ecosystem CO2 exchange to variation in temperature and water table depth in two peatlands in northern Alberta, Canada. Journal of Geophysical Research: Biogeosciences, 116(G1). https://doi.or/10.1029/2010JG001512.
Ball, T. 1996. Seasonal transitions in fluxes of carbon dioxide and methane from an ombrotrophic peatland, Frontenac Bog, southern Quebec, M.Sc. Thesis, Geography Department, McGill University, Montreal, Quebec, Canada.
Brown, M.G., Humphreys, E.R., Moore, T.R., Roulet, N.T. & Lafleur, P.M. 2014. Evidence for a nonmonotonic relationship between ecosystem‐scale peatland methane emissions and water table depth. Journal of Geophysical Research: Biogeosciences, 119(5), 826-835.
Bubier, J. L. 1995. The relationship of vegetation to methane emission and hydrochemical gradients in northern peatlands. Journal of Ecology, 83(3), 403-420.
Bubier, J. L., Moore, T. R., & Roulet, N. T. 1993a. Methane emissions from wetlands in the midboreal region of northern Ontario, Canada. Ecology, 74(8), 2240-2254.
Bubier, J. L., Moore, T. R., Bellisario, L., Comer, N. T., & Crill, P. M. 1995. Ecological controls on methane emissions from a northern peatland complex in the zone of discontinuous permafrost, Manitoba, Canada. Global Biogeochemical Cycles, 9(4), 455-470.
Bubier, J., Costello, A., Moore, T. R., Roulet, N. T., & Savage, K. 1993b. Microtopography and methane flux in boreal peatlands, northern Ontario, Canada. Canadian Journal of Botany, 71(8), 1056-1063.
Bubier, J., Moore, T., Savage, K., & Crill, P. 2005. A comparison of methane flux in a boreal landscape between a dry and a wet year. Global Biogeochemical Cycles, 19(1), GB1023.
Burton, K. L., Rouse, W. R., & Boudreau, L. D. 1996. Factors affecting the summer carbon dioxide budget of subarctic wetland tundra. Climate Research, 6(3), 203-213.
Chasmer, L., Kenward, A., Quinton, W., & Petrone, R. 2012. CO2 exchanges within zones of rapid conversion from permafrost plateau to bog and fen land cover types. Arctic, Antarctic, and Alpine Research, 44(4), 399-411.
Dalva, M., Moore, T.R., Arp, P. & Clair, T.A. 2001. Methane and soil and plant community respiration from wetlands, Kejimkujik National Park, Nova Scotia: Measurements, predictions, and climatic change. Journal of Geophysical Research: Atmospheres, 106(D3), 2955-2962.
Flanagan, L. B., & Syed, K. H. 2011. Stimulation of both photosynthesis and respiration in response to warmer and drier conditions in a boreal peatland ecosystem. Global Change Biology, 17(7), 2271-2287.
Glenn, A. J., Flanagan, L. B., Syed, K. H., & Carlson, P. J. 2006. Comparison of net ecosystem CO2 exchange in two peatlands in western Canada with contrasting dominant vegetation, Sphagnum and Carex. Agricultural and Forest Meteorology, 140(1), 115-135.
Griffis, T. J., Rouse, W. R., & Waddington, J. M. 2000a. Interannual variability of net ecosystem CO2 exchange at a subarctic fen. Global Biogeochemical Cycles, 14(4), 1109-1121.
Helbig, M., Chasmer, L.E., Kljun, N., Quinton, W.L., Treat, C.C. & Sonnentag, O. 2017. The positive net radiative greenhouse gas forcing of increasing methane emissions from a thawing boreal forest‐wetland landscape. Global Change Biology, 23(6), 2413-2427.
Humphreys, E. R., Lafleur, P. M., Flanagan, L. B., Hedstrom, N., Syed, K. H., Glenn, A. J., & Granger, R. 2006. Summer carbon dioxide and water vapor fluxes across a range of northern peatlands. Journal of Geophysical Research: Biogeosciences, 111(64), G04011. https://doi:10.1029/2005JG000111.
Humphreys, E.R., Charron, C., Brown, M. & Jones, R. 2014. Two bogs in the Canadian Hudson Bay Lowlands and a temperate bog reveal similar annual net ecosystem exchange of CO2. Arctic, Antarctic, and Alpine Research, 46(1), 103-113.
Joiner, D. W., Lafleur, P. M., McCaughey, J. H., & Bartlett, P. A. 1999. Interannual variability in carbon dioxide exchanges at a boreal wetland in the BOREAS northern study area. Journal of Geophysical Research: Atmospheres, 104(D22), 27663-27672.
Klinger, L. F., Zimmerman, P. R., Greenberg, J. P., Heidt, L. E., & Guenther, A. B. 1994. Carbon trace gas fluxes along a successional gradient in the Hudson Bay lowland. Journal of Geophysical Research: Atmospheres, 99(D1), 1469-1494.
Lafleur, P. M., Roulet, N. T., Bubier, J. L., Frolking, S., & Moore, T. R. 2003. Interannual variability in the peatland‐atmosphere carbon dioxide exchange at an ombrotrophic bog. Global Biogeochemical Cycles, 17(2), 1036.
Lafleur, P.M., McCaughey, J.H., Joiner, D.W., Bartlett, P.A. & Jelinski, D.E. 1997. Seasonal trends in energy, water, and carbon dioxide fluxes at a northern boreal wetland. Journal of Geophysical Research: Atmospheres, 102(D24), 29009-29020.
Lafleur, P.M., Roulet, N.T. & Admiral, S.W. 2001. Annual cycle of CO2 exchange at a bog peatland. Journal of Geophysical Research: Atmospheres, 106(D3), 3071-3081.
Liblik, L. K., Moore, T. R., Bubier, J. L., & Robinson, S. D. 1997. Methane emissions from wetlands in the zone of discontinuous permafrost: Fort Simpson, Northwest Territories, Canada. Global Biogeochemical Cycles, 11(4), 485-494.
Long, K. D., Flanagan, L. B., & Cai, T. 2010. Diurnal and seasonal variation in methane emissions in a northern Canadian peatland measured by eddy covariance. Global Change Biology, 16(9), 2420-2435.
Luan, J., & Wu, J. 2015. Long-term agricultural drainage stimulates CH4 emissions from ditches through increased substrate availability in a boreal peatland. Agriculture, Ecosystems & Environment, 214, 68-77.
Moore, T. R., & Knowles, R. 1987. Methane and carbon dioxide evolution from subarctic fens. Canadian Journal of Soil Science, 67(1), 77-81.
Moore, T. R., & Knowles, R. 1990. Methane emissions from fen, bog and swamp peatlands in Quebec. Biogeochemistry, 11(1), 45-61.
Moore, T. R., Bubier, J. L., Frolking, S. E., Lafleur, P. M., & Roulet, N. T. 2002. Plant biomass and production and CO2 exchange in an ombrotrophic bog. Journal of Ecology, 90(1), 25-36.
Moore, T. R., Heyes, A., & Roulet, N. T. 1994. Methane emissions from wetlands, southern Hudson Bay lowland. Journal of Geophysical Research: Atmospheres, 99(D1), 1455-1467.
Moore, T., Roulet, N., & Knowles, R. 1990. Spatial and temporal variations of methane flux from subarctic/northern boreal fens. Global Biogeochemical Cycles, 4(1), 29-46.
Moore, T.R. 1989. Plant production, decomposition, and carbon efflux in a subarctic patterned fen. Arctic and Alpine Research, 21(2), 156-162.
Moore, T.R., De Young, A., Bubier, J.L., Humphreys, E.R., Lafleur, P.M. & Roulet, N.T. 2011. A multi-year record of methane flux at the Mer Bleue bog, southern Canada. Ecosystems, 14(4), 646.
Nadeau, D. F., Rousseau, A. N., Coursolle, C., Margolis, H. A., & Parlange, M. B. 2013. Summer methane fluxes from a boreal bog in northern Quebec, Canada, using eddy covariance measurements. Atmospheric Environment, 81, 464-474.
Neumann, H. H., Den Hartog, G., King, K. M., & Chipanshi, A. C. 1994. Carbon dioxide fluxes over a raised open bog at the Kinosheo Lake tower site during the Northern Wetlands Study (NOWES). Journal of Geophysical Research: Atmospheres, 99(D1), 1529-1538.
Pelletier, L., Garneau, M. & Moore, T.R. 2011. Variation in CO2 exchange over three summers at microform scale in a boreal bog, Eastmain region, Québec, Canada. Journal of Geophysical Research: Biogeosciences, 116(G3). https://soi.or/10.1029/2011JG001657.
Pelletier, L., Garneau, M. & Tremblay, A. 2009. CO2 and CH4 ecosystem exchange from peatlands: Eastmain-1 hydroelectric project, Quebec, Canada. Internationale Vereinigung für theoretische und angewandte Limnologie: Verhandlungen, 30(6), 862-865.
Pelletier, L., Moore, T. R., Roulet, N. T., Garneau, M., & Beaulieu‐Audy, V. 2007. Methane fluxes from three peatlands in the La Grande Riviere watershed, James Bay lowland, Canada. Journal of Geophysical Research: Biogeosciences, 112(G1). https://doi.org/10.1029/2006JG000216.
Prater, J. L., Chanton, J. P., & Whiting, G. J. 2007. Variation in methane production pathways associated with permafrost decomposition in collapse scar bogs of Alberta, Canada. Global Biogeochemical Cycles, 21(4). https://doi.org/10.1029/2006GB002866.
Rask, H., Schoenau, J., & Anderson, D. 2002. Factors influencing methane flux from a boreal forest wetland in Saskatchewan, Canada. Soil Biology and Biochemistry, 34(4), 435-443.
Roehm, C. L., & Roulet, N. T. 2003. Seasonal contribution of CO2 fluxes in the annual C budget of a northern bog. Global Biogeochemical Cycles, 17(1). https://doi.org/10.1029/2002GB001889.
Roulet, N. T., Ash, R., & Moore, T. R. 1992. Low boreal wetlands as a source of atmospheric methane. Journal of Geophysical Research: Atmospheres, 97(D4), 3739-3749.
Roulet, N. T., Jano, A., Kelly, C. A., Klinger, L. F., Moore, T. R., Protz, Ritter, J. A., & Rouse, W. R. 1994. Role of the Hudson Bay lowland as a source of atmospheric methane, Journal of Geophysical Research: Atmospheres, 99(D1), 1439-1454.
Roulet, N. T., Lafleur, P.M., Richard, P.J.H., Moore, T.R., Humphreys, E.R., & Bubier, J. 2007. Contemporary carbon balance and late Holocene carbon accumulation in a northern peatland, Global Change Biology, 13(2), 397–411.
Rouse, W. R., Bello, R. L., D'Souza, A., Griffis, T. J., & Lafleur, P. M. 2002. The annual carbon budget for fen and forest in a wetland at Arctic treeline. Arctic, 55(3), 229-237.
Rouse, W.R., Holland, S. & Moore, T.R. 1995. Variability in methane emissions from wetlands at northern treeline near Churchill, Manitoba, Canada. Arctic and Alpine Research, 146-156.
Schreader, C.P., Rouse, W.R., Griffis, T.J., Boudreau, L.D. & Blanken, P.D. 1998. Carbon dioxide fluxes in a northern fen during a hot, dry summer. Global Biogeochemical Cycles, 12(4), 729-740.
Schreader, C.P., Rouse, W.R., Griffis, T.J., Boudreau, L.D. & Blanken, P.D. 1998. Carbon dioxide fluxes in a northern fen during a hot, dry summer. Global Biogeochemical Cycles, 12(4), 729-740.
Sonnentag, O., Van Der Kamp, G., Barr, A.G. & Chen, J.M. 2010. On the relationship between water table depth and water vapor and carbon dioxide fluxes in a minerotrophic fen. Global Change Biology, 16(6), 1762-1776.
Startsev, N., Bhatti, J. S., & Jassal, R. S. 2016. Surface CO2 exchange dynamics across a climatic gradient in McKenzie Valley: effect of landforms, climate and permafrost. Forests, 7(11), 279.
Strachan, I.B., Pelletier, L. & Bonneville, M.C. 2016. Inter-annual variability in water table depth controls net ecosystem carbon dioxide exchange in a boreal bog. Biogeochemistry, 127(1), 99-111.
Strack, M. & Zuback, Y.C.A. 2013. Annual carbon balance of a peatland 10 yr following restoration. Biogeosciences, 10(5), 2885.
Strack, M., & Waddington, J. M. 2007. Response of peatland carbon dioxide and methane fluxes to a water table drawdown experiment. Global Biogeochemical Cycles, 21(1). https:/doi/10.129/2006GB002715.
Strack, M., Waddington, J. M., & Tuittila, E. S. 2004. Effect of water table drawdown on northern peatland methane dynamics: Implications for climate change. Global Biogeochemical Cycles, 18(4). https://doi.org/10.1029/2003GB002209.
Strack, M., Waddington, J. M., Rochefort, L., & Tuittila, E. S. 2006. Response of vegetation and net ecosystem carbon dioxide exchange at different peatland microforms following water table drawdown. Journal of Geophysical Research: Biogeosciences, 111(G2), G02006.
Strilesky, S.L. & Humphreys, E.R. 2012. A comparison of the net ecosystem exchange of carbon dioxide and evapotranspiration for treed and open portions of a temperate peatland. Agricultural and forest meteorology, 153, 45-53.
Suyker, A. E., Verma, S. B., & Arkebauer, T. J. 1997. Season‐long measurement of carbon dioxide exchange in a boreal fen. Journal of Geophysical Research: Atmospheres, 102(D24), 29021-29028.
Suyker, A. E., Verma, S. B., Clement, R. J., & Billesbach, D. P. 1996. Methane flux in a boreal fen: Season‐long measurement by eddy correlation. Journal of Geophysical Research: Atmospheres, 101(D22), 28637-28647.
Syed, K. H., Flanagan, L. B., Carlson, P. J., Glenn, A. J., & Van Gaalen, K. E. 2006. Environmental control of net ecosystem CO2 exchange in a treed, moderately rich fen in northern Alberta. Agricultural and Forest Meteorology, 140(1), 97-114.
Teodoru, C.R., Bastien, J., Bonneville, M.C., Giorgio, P.A., Demarty, M., Garneau, M., Hélie, J.F., Pelletier, L., Prairie, Y.T., Roulet, N.T. & Strachan, I.B. 2012. The net carbon footprint of a newly created boreal hydroelectric reservoir. Global Biogeochemical Cycles, 26(2).
Trudeau, N. C., Garneau, M., & Pelletier, L. 2014. Interannual variability in the CO2 balance of a boreal patterned fen, James Bay, Canada. Biogeochemistry, 118(1), 371-387.
Trudeau, N.C., Garneau, M. & Pelletier, L., 2013. Methane fluxes from a patterned fen of the northeastern part of the La Grande river watershed, James Bay, Canada. Biogeochemistry, 113(1-3), 409-422.
Turetsky, M. R., Wieder, R. K., & Vitt, D. H. 2002. Boreal peatland C fluxes under varying permafrost regimes. Soil Biology and Biochemistry, 34(7), 907-912.
Turetsky, M. R., Wieder, R. K., Vitt, D. H., Evans, R. J., & Scott, K. D. 2007. The disappearance of relict permafrost in boreal North America: Effects on peatland carbon storage and fluxes. Global Change Biology, 13(9), 1922-1934.
Vitt, D., Bayley, S., Jin, T., Halsey, L., Parker, B., & Craik, R. 1990. Methane and carbon dioxide production from wetlands in boreal Alberta. Report on contract, (90-0270), 9820-106.
Wang, M., Wu, J., Lafleur, P.M., Luan, J., Chen, H. & Zhu, X. 2018. Can abandoned peatland pasture sequestrate more carbon dioxide from the atmosphere than an adjacent pristine bog in Newfoundland, Canada? Agricultural and Forest Meteorology, 248, 91-108.
Whiting, G. J., & Chanton, J. P. 2001. Greenhouse carbon balance of wetlands: methane emission versus carbon sequestration. Tellus B, 53(5), 521-528.
Whiting, G.J. 1994. CO2 exchange in the Hudson Bay lowlands: Community characteristics and multispectral reflectance properties. Journal of Geophysical Research: Atmospheres, 99(D1), 1519-1528.
Wieder, R. K., Scott, K. D., Kamminga, K., Vile, M. A., Vitt, D. H., Bone, T., Xu, B.I.N., Benscoter, B.W., & Bhatti, J. S. 2009. Postfire carbon balance in boreal bogs of Alberta, Canada. Global Change Biology, 15(1), 63-81. https://doi:10.1111/j.1365-2486.2008.01756.x
